# Supplementary material for: WDR62 affects the progression of ovarian cancer by regulating the cell cycle
Source: Hereditas. 2025 May 14;162:78. doi: 10.1186/s41065-025-00444-1 (PMC12076949; doi:10.1186/s41065-025-00444-1)
Supplement: Supplementary file 3 — Supplementary Material 3 [file 41065_2025_444_MOESM3_ESM.csv]

The differential expressed genes in ovarian cancer samples compared with normal according to TCGA and GTEx databases.
	baseMean	log2FoldChange	lfcSE	stat	pvalue	padj	regulated
A2MP1	2.426062782	-2.295843913	0.167263367	-13.72592191	7.10E-43	1.29E-42	Down-Regulated
A4GNT	2.930252067	-2.236344535	0.217102574	-10.30086603	6.98E-25	9.65E-25	Down-Regulated
AACSP1	8.212784373	3.391371428	0.408025717	8.311660977	9.44E-17	1.14E-16	Up-Regulated
AADAC	155.055195	4.921483304	0.20369375	24.16118954	5.70E-129	3.96E-128	Up-Regulated
AADACL3	4.51080991	4.181676949	0.416609774	10.03739522	1.04E-23	1.41E-23	Up-Regulated
AADACP1	68.13580572	4.580093401	0.227448665	20.13682254	3.51E-90	1.31E-89	Up-Regulated
AARD	164.1756673	5.390573256	0.206045871	26.16200566	7.20E-151	7.37E-150	Up-Regulated
ABC12-47964100C23.1	1.146653544	-2.64508031	0.382858333	-6.908770385	4.89E-12	5.45E-12	Down-Regulated
ABCA12	21.40407393	2.206779002	0.209639248	10.52655464	6.52E-26	9.18E-26	Up-Regulated
ABCA13	112.463175	4.401102297	0.19426129	22.65558053	1.23E-113	6.69E-113	Up-Regulated
ABCA4	231.518207	3.203916087	0.172326539	18.59212234	3.72E-77	1.13E-76	Up-Regulated
ABCA5	594.8876171	-2.846710856	0.106030564	-26.84802153	8.90E-159	1.04E-157	Down-Regulated
ABCA6	811.0254719	-6.025640831	0.168212253	-35.82165227	5.08E-281	6.51E-279	Down-Regulated
ABCA8	1675.783669	-6.356086153	0.185703533	-34.22706092	9.57E-257	6.01E-255	Down-Regulated
ABCA9	939.0137324	-6.184324013	0.170766058	-36.21518281	3.51E-287	6.49E-285	Down-Regulated
ABCB1	107.8949086	-2.288928334	0.131127444	-17.45575348	3.11E-68	8.28E-68	Down-Regulated
ABCB10P1	0.870200934	2.199992572	0.631044679	3.486270694	0.000489805	0.00049496	Up-Regulated
ABCB10P3	0.971745766	2.017659778	0.452173117	4.462140061	8.11E-06	8.33E-06	Up-Regulated
ABCB10P4	1.277591781	2.79719605	1.039897305	2.689877199	0.007147832	0.007162896	Up-Regulated
ABCB5	13.4087747	2.108456403	0.277555042	7.59653433	3.04E-14	3.52E-14	Up-Regulated
ABCC6P1	32.35951027	2.231160998	0.192398879	11.59653842	4.29E-31	6.52E-31	Up-Regulated
ABCC8	17.78436453	-3.299976292	0.297461252	-11.09380218	1.34E-28	1.97E-28	Down-Regulated
ABCC9	525.291123	-2.022572027	0.176812636	-11.4390695	2.67E-30	4.01E-30	Down-Regulated
ABCG2	172.6500125	-2.252673097	0.118217907	-19.05526125	5.94E-81	1.93E-80	Down-Regulated
ABCG4	80.29347644	2.329252442	0.151302894	15.39463247	1.78E-53	3.83E-53	Up-Regulated
ABCG8	19.11431212	3.768974903	0.246472857	15.29164283	8.69E-53	1.86E-52	Up-Regulated
ABHD11-AS1	124.257319	6.534292824	0.283368794	23.05932396	1.19E-117	6.79E-117	Up-Regulated
ABHD17AP4	4.067167437	4.14339997	0.359225129	11.53427095	8.86E-31	1.34E-30	Up-Regulated
ABHD17AP5	5.098865451	3.01023006	0.321768113	9.355277719	8.34E-21	1.08E-20	Up-Regulated
ABHD17C	1083.699618	3.255132515	0.103453261	31.46476455	2.64E-217	7.88E-216	Up-Regulated
ABI3BP	1285.355501	-2.691959896	0.187249899	-14.37629557	7.29E-47	1.42E-46	Down-Regulated
ABO	1317.640212	-2.511190181	0.147601303	-17.01333341	6.54E-65	1.67E-64	Down-Regulated
ABRA	3.024270278	-2.05384481	0.218415028	-9.403404307	5.28E-21	6.84E-21	Down-Regulated
ABRACL	1085.008855	3.917233777	0.114323129	34.26457812	2.65E-257	1.68E-255	Up-Regulated
AC000078.5	10.07909592	-3.476842027	0.140555377	-24.73645693	4.34E-135	3.33E-134	Down-Regulated
AC000111.6	0.903433545	2.466897899	0.669966571	3.68212088	0.000231302	0.00023421	Up-Regulated
AC000120.7	19.60540168	-2.387037416	0.144362	-16.53508132	2.05E-61	4.99E-61	Down-Regulated
AC002044.1	11.26065715	4.205134366	0.227941252	18.44832528	5.38E-76	1.61E-75	Up-Regulated
AC002044.3	1.725792166	2.791945512	0.265743728	10.5061577	8.09E-26	1.14E-25	Up-Regulated
AC002076.10	4.49826135	2.430843257	0.243469158	9.984193815	1.79E-23	2.41E-23	Up-Regulated
AC002117.1	33.45686673	3.709005499	0.443770535	8.357935484	6.38E-17	7.74E-17	Up-Regulated
AC002128.5	4.830200946	2.874035906	0.226481516	12.68993584	6.72E-37	1.11E-36	Up-Regulated
AC002398.11	10.95661535	-2.212123959	0.129575502	-17.07208476	2.39E-65	6.14E-65	Down-Regulated
AC002398.12	85.33459048	-2.456222318	0.269165092	-9.12533753	7.15E-20	9.08E-20	Down-Regulated
AC002400.1	2.862754135	-2.245271057	0.165419527	-13.57319233	5.78E-42	1.04E-41	Down-Regulated
AC002429.5	3.972037114	3.162368457	0.289176919	10.93575679	7.78E-28	1.13E-27	Up-Regulated
AC002454.1	9.83050592	2.118143127	0.258071188	8.207592424	2.26E-16	2.71E-16	Up-Regulated
AC002480.2	2.725373102	3.590225034	0.577326916	6.218703709	5.01E-10	5.42E-10	Up-Regulated
AC002511.2	4.185322278	3.262591161	0.329812697	9.89225459	4.50E-23	6.03E-23	Up-Regulated
AC002511.3	6.156704617	3.885221248	0.315312386	12.32181613	6.91E-35	1.11E-34	Up-Regulated
AC002550.5	7.648172668	3.172555839	0.300193285	10.56837711	4.18E-26	5.89E-26	Up-Regulated
AC002985.3	1.866086089	2.317144719	0.27487922	8.429683106	3.47E-17	4.22E-17	Up-Regulated
AC003003.5	5.314563545	4.792619522	0.283215174	16.92218482	3.09E-64	7.81E-64	Up-Regulated
AC003088.1	3.915702045	3.749723743	0.40320965	9.299687498	1.41E-20	1.81E-20	Up-Regulated
AC003090.1	27.98521319	-4.622894184	0.253533334	-18.23387128	2.78E-74	8.13E-74	Down-Regulated
AC003104.1	4.761639769	-3.758888438	0.149324811	-25.17256451	8.00E-140	6.74E-139	Down-Regulated
AC003984.1	0.204166645	-2.099675257	0.702490155	-2.988903462	0.002799806	0.002813896	Down-Regulated
AC003986.7	0.827968868	-2.116272907	0.313938225	-6.741048845	1.57E-11	1.74E-11	Down-Regulated
AC004004.2	0.647749817	-3.417673977	0.260536693	-13.11782208	2.60E-39	4.49E-39	Down-Regulated
AC004012.1	1.216187974	-2.300700035	0.298430424	-7.709334735	1.26E-14	1.47E-14	Down-Regulated
AC004019.13	2.877755483	-2.423224172	0.19696236	-12.30298103	8.73E-35	1.40E-34	Down-Regulated
AC004022.8	0.632487008	-3.093400657	0.280938533	-11.01095183	3.38E-28	4.92E-28	Down-Regulated
AC004057.1	30610.77673	2.84426968	0.152580512	18.64110716	1.49E-77	4.57E-77	Up-Regulated
AC004158.3	4.223946509	2.727347157	0.288206542	9.463168795	2.99E-21	3.89E-21	Up-Regulated
AC004381.7	0.912099872	-3.400675416	0.195451484	-17.39907702	8.38E-68	2.22E-67	Down-Regulated
AC004448.2	1.091303065	-3.051906446	0.219021328	-13.93428885	3.92E-44	7.29E-44	Down-Regulated
AC004448.5	2.153498556	-2.158081669	0.206748443	-10.43820036	1.66E-25	2.32E-25	Down-Regulated
AC004510.3	0.843404049	2.186442617	0.379906772	5.755208328	8.65E-09	9.21E-09	Up-Regulated
AC004540.4	91.84383099	4.339374588	0.244225671	17.76788888	1.25E-70	3.45E-70	Up-Regulated
AC004540.5	101.9358375	2.724609762	0.142155059	19.16646363	7.05E-82	2.32E-81	Up-Regulated
AC004623.2	1.655458544	2.752019645	0.612226587	4.495099858	6.95E-06	7.15E-06	Up-Regulated
AC004623.3	76.05857798	-3.232683079	0.140836879	-22.95338482	1.36E-116	7.68E-116	Down-Regulated
AC004791.2	8.488417624	4.491414545	0.438370309	10.24570884	1.24E-24	1.70E-24	Up-Regulated
AC004854.4	0.840905036	2.000031633	0.312452703	6.401070021	1.54E-10	1.68E-10	Up-Regulated
AC004870.4	75.61176894	8.138769501	0.31037544	26.22233739	1.48E-151	1.54E-150	Up-Regulated
AC004901.1	2.010931406	3.590428813	0.452099011	7.941686937	1.99E-15	2.35E-15	Up-Regulated
AC004945.1	0.285076655	-2.071359051	0.439573307	-4.712203901	2.45E-06	2.53E-06	Down-Regulated
AC004967.7	16.8145746	2.653284527	0.158201394	16.77156222	3.94E-63	9.81E-63	Up-Regulated
AC004988.1	4.945136009	2.201892629	0.218838859	10.06170766	8.16E-24	1.11E-23	Up-Regulated
AC005037.3	15.3082298	3.393082483	0.186803356	18.1639268	9.96E-74	2.89E-73	Up-Regulated
AC005082.12	191.2425485	3.703578352	0.212875169	17.39788805	8.56E-68	2.27E-67	Up-Regulated
AC005083.1	134.8396894	6.46098563	0.207637294	31.11669151	1.43E-212	3.92E-211	Up-Regulated
AC005104.3	13.72020803	-3.00819821	0.121247215	-24.81045203	6.91E-136	5.42E-135	Down-Regulated
AC005152.3	0.792692441	2.105042305	0.375799559	5.601502861	2.13E-08	2.25E-08	Up-Regulated
AC005154.6	796.5023502	-2.128566498	0.090987907	-23.39394936	4.92E-121	2.99E-120	Down-Regulated
AC005154.7	33.42465585	-3.314540813	0.130920338	-25.31723379	2.06E-141	1.77E-140	Down-Regulated
AC005253.2	132.6776419	-2.269590092	0.102750667	-22.08832458	4.09E-108	2.05E-107	Down-Regulated
AC005256.1	1.003364999	2.586573418	0.433476113	5.967049493	2.42E-09	2.59E-09	Up-Regulated
AC005281.1	2.593523824	3.818865117	0.35463615	10.76840339	4.85E-27	6.93E-27	Up-Regulated
AC005301.8	5.834754025	5.067837015	0.531310135	9.538378218	1.45E-21	1.90E-21	Up-Regulated
AC005306.3	8.206585996	-2.697901806	0.189511269	-14.23610227	5.47E-46	1.05E-45	Down-Regulated
AC005307.1	11.61491812	5.826727693	0.390100599	14.93647462	1.91E-50	3.92E-50	Up-Regulated
AC005307.3	17.43050784	6.017331942	0.342153198	17.58665995	3.12E-69	8.41E-69	Up-Regulated
AC005329.7	37.51691946	-2.233654911	0.137087789	-16.29360956	1.10E-59	2.60E-59	Down-Regulated
AC005336.4	15.98363858	3.748017149	0.262527164	14.27668317	3.06E-46	5.89E-46	Up-Regulated
AC005336.5	1.50732532	2.774731109	0.34761491	7.982198194	1.44E-15	1.70E-15	Up-Regulated
AC005355.2	4.009569274	2.986555566	0.332727396	8.975983355	2.81E-19	3.53E-19	Up-Regulated
AC005387.2	2.91522329	-2.107541346	0.140868444	-14.96106072	1.32E-50	2.72E-50	Down-Regulated
AC005481.5	16.30375809	-3.943510755	0.211103964	-18.6804202	7.15E-78	2.20E-77	Down-Regulated
AC005487.2	1.065429703	2.503406283	0.446139098	5.611268538	2.01E-08	2.13E-08	Up-Regulated
AC005517.3	13.28334747	-2.868223339	0.143134556	-20.03865049	2.54E-89	9.34E-89	Down-Regulated
AC005519.4	112.8677719	-2.645512728	0.117927515	-22.43337985	1.86E-111	9.80E-111	Down-Regulated
AC005532.5	2.18548668	3.101388979	0.303587632	10.21579489	1.68E-24	2.31E-24	Up-Regulated
AC005537.2	99.23791981	4.841048632	0.209693689	23.08628674	6.36E-118	3.68E-117	Up-Regulated
AC005538.3	123.8270484	3.96440753	0.278086151	14.25604084	4.11E-46	7.91E-46	Up-Regulated
AC005546.2	1.614504942	2.409802684	0.282836546	8.520124858	1.59E-17	1.95E-17	Up-Regulated
AC005550.3	2.526001457	-4.361308058	0.351591535	-12.40447401	2.47E-35	4.00E-35	Down-Regulated
AC005578.3	2.968100554	2.31478489	0.238652614	9.699390466	3.03E-22	4.01E-22	Up-Regulated
AC005592.2	8.463188189	4.382804597	0.295235126	14.84513263	7.48E-50	1.52E-49	Up-Regulated
AC005592.3	1.613473551	2.066904562	0.350018996	5.905121103	3.52E-09	3.77E-09	Up-Regulated
AC005606.14	1.253640153	-2.772475032	0.53632056	-5.169436412	2.35E-07	2.45E-07	Down-Regulated
AC005606.15	22.46910657	2.62740952	0.586223537	4.481924304	7.40E-06	7.60E-06	Up-Regulated
AC005609.18	3.248903084	3.535843725	0.379931972	9.306517977	1.32E-20	1.70E-20	Up-Regulated
AC005614.3	1.994809525	2.273908933	0.288867867	7.871796049	3.50E-15	4.11E-15	Up-Regulated
AC005624.2	1.350701394	2.907679579	0.262716688	11.06773841	1.80E-28	2.63E-28	Up-Regulated
AC005740.6	8.557329331	-2.177613361	0.131771404	-16.52568989	2.40E-61	5.82E-61	Down-Regulated
AC005757.7	1.803528227	2.328580611	0.338010129	6.889085297	5.62E-12	6.25E-12	Up-Regulated
AC005776.1	5.037805859	3.150917917	0.234767416	13.42144479	4.53E-41	8.02E-41	Up-Regulated
AC005786.7	18.62293328	-2.207030411	0.73389361	-3.007289313	0.002635888	0.002649954	Down-Regulated
AC005795.1	13.88153124	2.937646169	0.148472557	19.78578552	3.95E-87	1.40E-86	Up-Regulated
AC005796.2	0.752290821	2.188169345	0.427446356	5.119167151	3.07E-07	3.20E-07	Up-Regulated
AC005863.1	4.06103931	4.538354487	0.459069342	9.885989055	4.79E-23	6.41E-23	Up-Regulated
AC005943.2	202.515548	3.969255757	0.248468009	15.97491677	1.91E-57	4.39E-57	Up-Regulated
AC006011.4	148.0102936	2.673607068	0.104545515	25.57361793	3.00E-144	2.71E-143	Up-Regulated
AC006019.4	1.694848976	2.627404064	0.420320993	6.250946553	4.08E-10	4.42E-10	Up-Regulated
AC006033.22	12.79176657	4.997560291	0.299535734	16.68435422	1.70E-62	4.21E-62	Up-Regulated
AC006042.8	4.42750997	-3.047523249	0.163053584	-18.69031747	5.94E-78	1.83E-77	Down-Regulated
AC006116.22	4.958089139	-2.027376785	0.137496018	-14.74498549	3.31E-49	6.69E-49	Down-Regulated
AC006195.2	0.859660098	-2.567519025	0.193607257	-13.26148132	3.87E-40	6.76E-40	Down-Regulated
AC006262.5	56.59393465	5.493162846	0.350307775	15.68096184	2.04E-55	4.54E-55	Up-Regulated
AC006272.1	3.382470707	-2.491086816	0.188027543	-13.24852084	4.60E-40	8.03E-40	Down-Regulated
AC006273.4	11.48937891	3.297167569	0.213380747	15.45203872	7.31E-54	1.58E-53	Up-Regulated
AC006273.5	56.61229764	3.352286624	0.157336323	21.30650168	9.88E-101	4.40E-100	Up-Regulated
AC006449.2	56.60082982	-3.360532847	0.356362064	-9.430108271	4.10E-21	5.32E-21	Down-Regulated
AC006486.10	19.40099803	2.55862014	0.132690763	19.28257918	7.52E-83	2.51E-82	Up-Regulated
AC006486.9	3.773542202	4.197235604	0.407803553	10.29229778	7.63E-25	1.05E-24	Up-Regulated
AC006539.2	1.898538281	2.184521491	0.279977424	7.802491568	6.07E-15	7.11E-15	Up-Regulated
AC006547.8	15.29078956	2.912776678	0.32999516	8.82672546	1.08E-18	1.34E-18	Up-Regulated
AC006942.4	31.173304	-2.400270315	0.114480734	-20.96658746	1.32E-97	5.58E-97	Down-Regulated
AC006946.12	0.874438677	-2.029265296	0.202035337	-10.04411072	9.75E-24	1.32E-23	Down-Regulated
AC006946.16	90.03948222	-2.923862302	0.217292143	-13.45590438	2.84E-41	5.04E-41	Down-Regulated
AC006946.17	10.74889779	-3.3260274	0.214749388	-15.48794821	4.18E-54	9.11E-54	Down-Regulated
AC006994.1	1.270867484	-2.345103431	0.169261599	-13.85490536	1.19E-43	2.19E-43	Down-Regulated
AC006994.3	1.06649801	-2.335877916	0.29913589	-7.808751783	5.78E-15	6.77E-15	Down-Regulated
AC007009.1	99.40638703	6.463296096	0.2197398	29.41340667	3.70E-190	6.73E-189	Up-Regulated
AC007038.7	38.27637569	-2.158621372	0.118505539	-18.21536268	3.90E-74	1.14E-73	Down-Regulated
AC007128.1	18.80809676	6.721502264	0.286999345	23.41992197	2.68E-121	1.64E-120	Up-Regulated
AC007131.1	1.549555474	2.068404366	0.516584359	4.004001146	6.23E-05	6.34E-05	Up-Regulated
AC007163.2	3.874842738	2.268643013	0.385325333	5.887604112	3.92E-09	4.19E-09	Up-Regulated
AC007193.9	1.314928469	2.295692296	0.458383761	5.008232164	5.49E-07	5.72E-07	Up-Regulated
AC007204.2	5.540229575	3.516536945	0.259947056	13.52789681	1.07E-41	1.91E-41	Up-Regulated
AC007277.3	2.403126375	2.599614199	0.326958729	7.950894	1.85E-15	2.19E-15	Up-Regulated
AC007278.2	0.286832658	-2.429098739	0.565614916	-4.294615774	1.75E-05	1.79E-05	Down-Regulated
AC007278.3	1.428498704	-3.263857121	0.289386321	-11.27854667	1.67E-29	2.48E-29	Down-Regulated
AC007365.1	0.826229891	2.255846036	0.289462619	7.793220572	6.53E-15	7.64E-15	Up-Regulated
AC007389.3	116.2687268	8.497634763	0.335847393	25.3020715	3.03E-141	2.60E-140	Up-Regulated
AC007405.6	149.098745	2.629310892	0.11781603	22.31708962	2.52E-110	1.31E-109	Up-Regulated
AC007461.2	1.007224388	2.511344754	0.341496755	7.353934449	1.92E-13	2.20E-13	Up-Regulated
AC007790.4	2.751240414	2.597777095	0.252279549	10.29721636	7.25E-25	1.00E-24	Up-Regulated
AC007796.1	3.359880551	-6.122704968	0.165282888	-37.04379226	2.26E-300	1.33E-297	Down-Regulated
AC007879.2	4.159088111	2.407698535	0.226114968	10.64811657	1.78E-26	2.52E-26	Up-Regulated
AC007879.7	16.17320589	2.898327735	0.194898939	14.8709262	5.09E-50	1.04E-49	Up-Regulated
AC007880.1	1.664805098	2.233824841	0.299448197	7.45980395	8.67E-14	9.96E-14	Up-Regulated
AC008271.1	3.708526659	3.319665848	0.542851054	6.115242519	9.64E-10	1.04E-09	Up-Regulated
AC008277.1	1.505916483	-2.045963289	0.228690696	-8.946421206	3.67E-19	4.61E-19	Down-Regulated
AC008440.5	3.606185109	3.420382484	0.842453786	4.060023876	4.91E-05	5.00E-05	Up-Regulated
AC008592.8	1.687267987	-3.257819447	0.235024398	-13.86162236	1.08E-43	2.00E-43	Down-Regulated
AC008697.1	2.290195172	2.732573748	0.269906641	10.12414416	4.32E-24	5.88E-24	Up-Regulated
AC008746.12	41.62733909	-2.370175854	0.125549491	-18.87841864	1.72E-79	5.44E-79	Down-Regulated
AC008985.1	7.087174408	2.505999049	0.197520162	12.68730759	6.95E-37	1.15E-36	Up-Regulated
AC009005.2	74.77596484	2.223926572	0.166797293	13.33310948	1.49E-40	2.61E-40	Up-Regulated
AC009014.3	3.006551792	2.025138158	0.358499987	5.648921156	1.61E-08	1.71E-08	Up-Regulated
AC009166.7	6.356915744	-4.05249185	0.280226031	-14.46151105	2.12E-47	4.17E-47	Down-Regulated
AC009237.16	1.577066494	3.261915984	0.345896024	9.430336754	4.09E-21	5.30E-21	Up-Regulated
AC009237.17	16.47738572	6.36570788	0.304491294	20.90604234	4.72E-97	1.97E-96	Up-Regulated
AC009237.8	305.916731	3.115962137	0.116586354	26.72664533	2.31E-157	2.66E-156	Up-Regulated
AC009238.7	16.47738572	6.36570788	0.304491294	20.90604234	4.72E-97	1.97E-96	Up-Regulated
AC009238.8	0.81680954	2.315136659	0.412393382	5.613903525	1.98E-08	2.09E-08	Up-Regulated
AC009264.1	25.20885092	6.783762579	0.432593277	15.68161815	2.02E-55	4.49E-55	Up-Regulated
AC009299.3	38.73627632	4.899250438	0.329032537	14.88986614	3.84E-50	7.86E-50	Up-Regulated
AC009299.4	1.888011111	2.853283977	0.482594283	5.912386607	3.37E-09	3.61E-09	Up-Regulated
AC009302.2	3.250318367	2.635866746	0.250928476	10.50445443	8.24E-26	1.16E-25	Up-Regulated
AC009410.1	9.595419848	5.121360907	0.510914616	10.02390761	1.20E-23	1.62E-23	Up-Regulated
AC009495.4	2.463736267	2.751385044	0.308755906	8.911198112	5.05E-19	6.33E-19	Up-Regulated
AC009501.4	61.83315811	-3.76360814	0.117373575	-32.06520838	1.35E-225	4.59E-224	Down-Regulated
AC009506.2	0.311076692	-2.021116079	0.451054825	-4.48086567	7.43E-06	7.64E-06	Down-Regulated
AC009784.3	1.391444057	2.182365346	0.363548409	6.002956675	1.94E-09	2.08E-09	Up-Regulated
AC009948.7	4.707007979	-2.058636424	0.130527475	-15.77167119	4.87E-56	1.09E-55	Down-Regulated
AC010132.11	2.548189961	-2.013279502	0.283697443	-7.096572616	1.28E-12	1.44E-12	Down-Regulated
AC010150.1	2.870760443	2.906171751	0.254550542	11.41687511	3.44E-30	5.17E-30	Up-Regulated
AC010287.1	1.140692999	-2.083969223	0.21467046	-9.707759613	2.79E-22	3.69E-22	Down-Regulated
AC010524.2	106.7174344	3.627312051	0.204069831	17.77485691	1.11E-70	3.05E-70	Up-Regulated
AC010649.1	1.635876483	-2.838045818	0.36480976	-7.779522725	7.28E-15	8.51E-15	Down-Regulated
AC010729.1	1.144769902	2.805952487	0.530099074	5.29326049	1.20E-07	1.26E-07	Up-Regulated
AC010729.2	3.78151035	4.542707525	0.58473787	7.768793091	7.92E-15	9.26E-15	Up-Regulated
AC010745.2	0.667225634	2.025397247	0.453380555	4.467322709	7.92E-06	8.14E-06	Up-Regulated
AC010761.10	26.93996612	7.372708464	0.504690475	14.60837649	2.48E-48	4.95E-48	Up-Regulated
AC010894.3	54.49172032	2.751276432	0.1327556	20.72437199	2.09E-95	8.49E-95	Up-Regulated
AC010969.1	2.434440382	3.490587162	0.378628766	9.219022638	3.00E-20	3.83E-20	Up-Regulated
AC010987.6	6.435136709	4.564701422	0.295859404	15.42861697	1.05E-53	2.27E-53	Up-Regulated
AC011242.5	0.983606653	-2.679884371	0.287509965	-9.321013872	1.15E-20	1.48E-20	Down-Regulated
AC011284.3	2.109861197	2.580355216	0.296258036	8.709823546	3.04E-18	3.76E-18	Up-Regulated
AC011286.1	1.141915025	2.599403779	0.396785793	6.551151331	5.71E-11	6.26E-11	Up-Regulated
AC011290.5	32.52135709	-2.447628857	0.107428652	-22.78376213	6.64E-115	3.67E-114	Down-Regulated
AC011294.3	4.393153673	4.374930804	0.313356612	13.96150786	2.68E-44	5.00E-44	Up-Regulated
AC011298.2	19.74340299	6.266229717	0.338996132	18.48466435	2.74E-76	8.23E-76	Up-Regulated
AC011322.1	10.69987466	3.492029318	0.223730281	15.60821048	6.40E-55	1.41E-54	Up-Regulated
AC011515.2	0.838498402	2.022900137	0.311404567	6.496051604	8.25E-11	9.02E-11	Up-Regulated
AC011516.2	5.276188364	-2.358798674	0.339514926	-6.947555156	3.72E-12	4.16E-12	Down-Regulated
AC011747.3	2.147227656	2.951882296	0.283894754	10.397805	2.54E-25	3.53E-25	Up-Regulated
AC011747.4	34.95508185	3.409882532	0.177054163	19.2589797	1.19E-82	3.95E-82	Up-Regulated
AC011893.3	1.49009695	3.085732261	0.321306688	9.603697573	7.71E-22	1.01E-21	Up-Regulated
AC011899.9	36.94689174	2.332783828	0.167721176	13.90870186	5.61E-44	1.04E-43	Up-Regulated
AC011933.2	1.642743984	2.754187149	0.255280918	10.78884851	3.89E-27	5.56E-27	Up-Regulated
AC011997.1	10.35180037	5.556516566	0.298937189	18.58757212	4.05E-77	1.23E-76	Up-Regulated
AC012123.1	157.8522719	7.468907442	0.208650464	35.79626568	1.26E-280	1.58E-278	Up-Regulated
AC012354.6	4.613300618	4.194014505	0.329869333	12.71416916	4.93E-37	8.20E-37	Up-Regulated
AC012354.8	3.682432607	2.146822798	0.224388663	9.567429861	1.10E-21	1.43E-21	Up-Regulated
AC012360.4	4.634554547	2.253464324	0.199145806	11.31565042	1.10E-29	1.63E-29	Up-Regulated
AC012360.6	108.6080778	-5.408641475	0.161079411	-33.57748484	3.58E-247	1.83E-245	Down-Regulated
AC012362.3	2.576294209	3.949219274	0.342599243	11.52722709	9.62E-31	1.46E-30	Up-Regulated
AC012485.2	1.762549986	2.932955866	0.382603727	7.665779648	1.78E-14	2.06E-14	Up-Regulated
AC012499.1	24.9599218	6.439915559	0.337193473	19.09857713	2.59E-81	8.47E-81	Up-Regulated
AC012506.2	4.802543837	4.614598638	0.403999143	11.42229807	3.24E-30	4.86E-30	Up-Regulated
AC012512.1	9.13643251	5.614457847	0.391031915	14.35805527	9.49E-47	1.85E-46	Up-Regulated
AC012531.25	44.77724127	-4.669344867	0.209008218	-22.3404846	1.49E-110	7.78E-110	Down-Regulated
AC012594.1	1.10765571	2.429148042	0.344545882	7.050288993	1.79E-12	2.00E-12	Up-Regulated
AC013264.2	22.13945813	5.615277592	0.330033148	17.01428363	6.44E-65	1.64E-64	Up-Regulated
AC013268.3	6.572124498	3.330706538	0.295630092	11.26646654	1.92E-29	2.85E-29	Up-Regulated
AC013439.4	2.762415119	-3.067678752	0.17459664	-17.5700904	4.18E-69	1.12E-68	Down-Regulated
AC013460.1	2.723980691	-2.000501924	0.227612238	-8.789078905	1.51E-18	1.87E-18	Down-Regulated
AC015688.3	7.467152977	3.729497628	0.328751979	11.34441118	7.91E-30	1.18E-29	Up-Regulated
AC015849.16	24.42390191	6.146438427	0.262083611	23.45220449	1.26E-121	7.72E-121	Up-Regulated
AC015849.19	8.913253459	-2.338965014	0.122887383	-19.03340237	9.02E-81	2.92E-80	Down-Regulated
AC015933.2	1.844324606	2.315865018	0.328278206	7.054580456	1.73E-12	1.94E-12	Up-Regulated
AC015971.2	16.73216406	-3.191217569	0.147006309	-21.70803131	1.72E-104	8.10E-104	Down-Regulated
AC016142.1	5.403170221	3.767004761	0.400967076	9.394798197	5.73E-21	7.42E-21	Up-Regulated
AC016683.5	0.98507689	2.407363964	0.285570247	8.430023749	3.46E-17	4.20E-17	Up-Regulated
AC016700.5	101.4455859	2.162408371	0.140918849	15.34506124	3.82E-53	8.21E-53	Up-Regulated
AC016716.2	0.830873573	2.374829444	0.412023006	5.763827283	8.22E-09	8.75E-09	Up-Regulated
AC016722.4	30.41780757	-2.241446103	0.103369513	-21.68382186	2.92E-104	1.37E-103	Down-Regulated
AC016723.4	2.354806519	2.809508202	0.351333919	7.996689341	1.28E-15	1.51E-15	Up-Regulated
AC016734.2	30.07968393	2.571093024	0.135877129	18.92219122	7.49E-80	2.38E-79	Up-Regulated
AC016747.3	626.3747504	2.286591889	0.114250745	20.01380285	4.18E-89	1.53E-88	Up-Regulated
AC016768.1	0.796572741	2.214891107	0.392980666	5.636132504	1.74E-08	1.84E-08	Up-Regulated
AC016894.1	1.699148039	2.693865083	0.255986917	10.52344828	6.74E-26	9.48E-26	Up-Regulated
AC016910.1	1.313838242	-3.979580472	0.195868587	-20.31760445	8.99E-92	3.44E-91	Down-Regulated
AC017002.1	8.454125167	3.752685141	0.257168922	14.59229644	3.14E-48	6.25E-48	Up-Regulated
AC017002.2	2.571957093	2.38780208	0.272130984	8.774458697	1.72E-18	2.13E-18	Up-Regulated
AC017006.2	2.082444284	3.39264498	0.272977407	12.42829955	1.83E-35	2.98E-35	Up-Regulated
AC017035.2	1.119418056	2.211560478	0.287538262	7.691360655	1.46E-14	1.69E-14	Up-Regulated
AC017048.2	0.739396738	2.021086027	0.432455119	4.673516249	2.96E-06	3.06E-06	Up-Regulated
AC017104.2	1.668573755	2.934467109	0.277460154	10.57617488	3.84E-26	5.43E-26	Up-Regulated
AC017104.6	71.51393157	-2.121130023	0.12644505	-16.77511313	3.71E-63	9.25E-63	Down-Regulated
AC018462.2	6.412861424	2.361482521	0.182406116	12.94629027	2.47E-38	4.19E-38	Up-Regulated
AC018462.3	11.9678682	-2.176672327	0.202527259	-10.74755238	6.09E-27	8.68E-27	Down-Regulated
AC018463.4	6.644285723	2.950734889	0.199587616	14.78415817	1.85E-49	3.75E-49	Up-Regulated
AC018641.7	6.753348044	3.393620425	0.314465964	10.79169391	3.77E-27	5.39E-27	Up-Regulated
AC018647.3	9.387070856	-2.351063424	0.131899494	-17.82465837	4.55E-71	1.27E-70	Down-Regulated
AC018755.16	68.49879021	2.326216194	0.13677426	17.00770453	7.20E-65	1.84E-64	Up-Regulated
AC018766.4	58.91979559	-2.413671378	0.104615655	-23.07179904	8.89E-118	5.11E-117	Down-Regulated
AC018816.3	12.5038626	2.497422098	0.216560279	11.5322261	9.08E-31	1.37E-30	Up-Regulated
AC018890.6	14.13081954	2.492073219	0.327595757	7.607159625	2.80E-14	3.24E-14	Up-Regulated
AC019117.1	181.8206497	8.906792552	0.32959483	27.02345956	7.84E-161	9.54E-160	Up-Regulated
AC019117.2	2.326421748	2.858473341	0.33601583	8.50696035	1.79E-17	2.18E-17	Up-Regulated
AC019172.2	1.426524027	-3.337617401	0.405841964	-8.223933698	1.97E-16	2.37E-16	Down-Regulated
AC019181.3	1.498672367	-3.539610672	0.217210856	-16.29573559	1.06E-59	2.51E-59	Down-Regulated
AC019185.2	0.770737102	2.143852455	0.376441462	5.695048682	1.23E-08	1.31E-08	Up-Regulated
AC019185.4	0.698372157	2.036166238	0.333912473	6.097904093	1.07E-09	1.16E-09	Up-Regulated
AC019186.1	2.884324634	-2.102762875	0.162610603	-12.93127777	3.00E-38	5.09E-38	Down-Regulated
AC020571.3	20.73763794	2.907790837	0.249416159	11.65838994	2.08E-31	3.17E-31	Up-Regulated
AC021218.2	3.229299819	3.795853992	0.37962241	9.999025066	1.54E-23	2.08E-23	Up-Regulated
AC021224.1	45.81896984	-2.170451978	0.126687803	-17.13228838	8.52E-66	2.20E-65	Down-Regulated
AC022098.2	1.600002235	2.827924599	0.350062946	8.078331712	6.57E-16	7.83E-16	Up-Regulated
AC022153.1	3.884044854	2.403573998	0.329896574	7.285841042	3.20E-13	3.64E-13	Up-Regulated
AC022182.1	5.59991089	4.506467148	0.292901553	15.38560347	2.04E-53	4.40E-53	Up-Regulated
AC022182.3	12.03237058	3.390281816	0.282641042	11.99500891	3.77E-33	5.91E-33	Up-Regulated
AC022201.5	1.538354106	2.275501385	0.282970423	8.041481371	8.88E-16	1.06E-15	Up-Regulated
AC022405.1	1.082121761	2.169383869	0.331021895	6.553596317	5.62E-11	6.16E-11	Up-Regulated
AC023590.1	3.236219452	3.206760708	0.263412436	12.1739154	4.28E-34	6.80E-34	Up-Regulated
AC023669.1	1.426976625	2.556913194	0.399732428	6.396561836	1.59E-10	1.73E-10	Up-Regulated
AC024592.12	144.8372154	3.251008201	0.152775802	21.27960166	1.75E-100	7.76E-100	Up-Regulated
AC024592.9	3.225159385	3.973380997	0.300770552	13.21067163	7.61E-40	1.32E-39	Up-Regulated
AC025016.1	1.339871483	3.004247484	0.516262228	5.819227747	5.91E-09	6.30E-09	Up-Regulated
AC025165.8	107.089713	-4.505331567	0.15178042	-29.68321982	1.26E-193	2.46E-192	Down-Regulated
AC025627.7	0.783721216	-4.449581853	0.31722328	-14.02665611	1.07E-44	2.01E-44	Down-Regulated
AC025918.2	0.837788784	-2.168067987	0.218620421	-9.917042414	3.51E-23	4.71E-23	Down-Regulated
AC026150.6	10.87085358	-2.834459931	0.170614436	-16.61324795	5.59E-62	1.37E-61	Down-Regulated
AC026150.8	27.72470547	-2.395875694	0.115390897	-20.76312571	9.33E-96	3.81E-95	Down-Regulated
AC026471.6	22.03519081	3.372716782	0.212822873	15.84752964	1.46E-56	3.31E-56	Up-Regulated
AC026904.1	4.282176341	-2.756819317	0.242734603	-11.35733957	6.82E-30	1.02E-29	Down-Regulated
AC034228.3	1.272668683	2.657608952	0.606771506	4.379917195	1.19E-05	1.22E-05	Up-Regulated
AC053503.12	8.017088806	-4.104432871	0.300773932	-13.64623872	2.13E-42	3.85E-42	Down-Regulated
AC058791.1	107.277451	-2.168386476	0.140729835	-15.40815051	1.44E-53	3.11E-53	Down-Regulated
AC060834.2	13.03417953	2.822974856	0.291846268	9.672814632	3.93E-22	5.19E-22	Up-Regulated
AC062028.1	5.069976081	3.516212159	0.246221624	14.28067973	2.89E-46	5.57E-46	Up-Regulated
AC063976.7	11.82484341	-2.936160926	0.164889007	-17.80689311	6.25E-71	1.73E-70	Down-Regulated
AC064834.2	3.150398844	3.635963485	0.321506882	11.30913112	1.18E-29	1.76E-29	Up-Regulated
AC064834.3	1.026444425	2.430405219	0.522706164	4.649658616	3.32E-06	3.43E-06	Up-Regulated
AC064875.2	19.59476554	-4.530058974	0.187268607	-24.19016757	2.82E-129	1.97E-128	Down-Regulated
AC068134.6	1.413612525	2.836111391	0.457108881	6.204454804	5.49E-10	5.93E-10	Up-Regulated
AC068138.1	14.13780943	4.135144749	0.322283145	12.83078191	1.10E-37	1.85E-37	Up-Regulated
AC068196.1	0.897989307	-2.783790814	0.308303704	-9.029378419	1.73E-19	2.18E-19	Down-Regulated
AC068491.2	12.11173645	5.127246021	0.31464597	16.29528586	1.07E-59	2.53E-59	Up-Regulated
AC068587.2	0.455171193	-2.001306811	0.315108839	-6.351160508	2.14E-10	2.32E-10	Down-Regulated
AC069277.2	6.915259683	4.114625486	0.379978515	10.82857405	2.52E-27	3.62E-27	Up-Regulated
AC072062.1	30.12826548	2.138833568	0.160295995	13.34302562	1.30E-40	2.29E-40	Up-Regulated
AC073043.1	6.375341927	2.796859531	0.215964421	12.95055696	2.33E-38	3.97E-38	Up-Regulated
AC073046.25	13.63652821	3.042828307	0.182597926	16.66409015	2.39E-62	5.89E-62	Up-Regulated
AC073052.1	7.535971259	-2.651094223	0.139329892	-19.02746204	1.01E-80	3.26E-80	Down-Regulated
AC073072.7	2.640723229	2.219976844	0.295465065	7.513500274	5.76E-14	6.63E-14	Up-Regulated
AC073130.3	3.141174968	-2.596107021	0.171108519	-15.17228384	5.40E-52	1.14E-51	Down-Regulated
AC073257.2	6.459946487	3.931089323	0.290015055	13.55477673	7.42E-42	1.33E-41	Up-Regulated
AC073464.4	0.932657966	2.440431259	0.606438543	4.024202099	5.72E-05	5.82E-05	Up-Regulated
AC073869.2	1.064504835	2.322613276	0.344012804	6.751531476	1.46E-11	1.62E-11	Up-Regulated
AC074363.1	1.159771978	2.713474798	0.376631195	7.204593869	5.82E-13	6.59E-13	Up-Regulated
AC074389.5	3.588901565	2.963169115	0.471472448	6.284925295	3.28E-10	3.56E-10	Up-Regulated
AC078842.3	0.706224491	2.055130268	0.412717766	4.97950522	6.37E-07	6.63E-07	Up-Regulated
AC078883.4	1.09948862	2.656182579	0.274225082	9.686140159	3.45E-22	4.56E-22	Up-Regulated
AC078899.1	3.068330126	2.030048033	0.212155752	9.568668361	1.08E-21	1.42E-21	Up-Regulated
AC078941.1	48.44465828	3.237949286	0.236027642	13.71851728	7.87E-43	1.43E-42	Up-Regulated
AC079112.1	1.137853167	2.819112774	0.511449224	5.512009095	3.55E-08	3.74E-08	Up-Regulated
AC079145.4	17.59724904	3.773991087	0.195063173	19.34753257	2.14E-83	7.19E-83	Up-Regulated
AC079354.5	2.23253416	3.230279989	0.28092832	11.4985915	1.34E-30	2.02E-30	Up-Regulated
AC079586.1	3.380712943	3.973778078	0.635184663	6.256098905	3.95E-10	4.28E-10	Up-Regulated
AC079612.1	1.087120784	2.627188949	0.39188274	6.704018012	2.03E-11	2.24E-11	Up-Regulated
AC079630.4	20.1520322	-2.528984287	0.18968732	-13.33238453	1.50E-40	2.64E-40	Down-Regulated
AC079742.4	2.387472904	3.192343272	1.367576412	2.334307058	0.019579649	0.019597313	Up-Regulated
AC079753.5	0.777976374	2.129001586	0.298847827	7.124032349	1.05E-12	1.18E-12	Up-Regulated
AC079767.4	9.883297602	4.405895569	0.287036525	15.34959903	3.56E-53	7.65E-53	Up-Regulated
AC079779.4	8.44334551	-5.562068771	0.184648	-30.12255085	2.46E-199	5.38E-198	Down-Regulated
AC079781.7	1.013192215	-2.448555987	0.248284384	-9.861900867	6.09E-23	8.14E-23	Down-Regulated
AC083843.1	368.0470255	-2.172009594	0.13585625	-15.9875574	1.56E-57	3.59E-57	Down-Regulated
AC083873.4	12.26255137	-2.265715818	0.112397233	-20.15811032	2.28E-90	8.53E-90	Down-Regulated
AC083949.1	1.33785962	2.055440269	0.296069377	6.942427789	3.85E-12	4.31E-12	Up-Regulated
AC084219.2	18.45965318	-2.781130509	0.388256414	-7.163128302	7.89E-13	8.91E-13	Down-Regulated
AC084219.3	19.0408274	-2.820511898	0.159133159	-17.7242249	2.73E-70	7.47E-70	Down-Regulated
AC084809.2	5.90261447	2.108918885	0.179367396	11.75753751	6.46E-32	9.93E-32	Up-Regulated
AC087380.14	7.69796052	-2.036835096	0.172116688	-11.83403608	2.60E-32	4.03E-32	Down-Regulated
AC090505.5	0.981043164	2.491213428	0.315304564	7.900974852	2.77E-15	3.26E-15	Up-Regulated
AC090505.6	10.47529937	4.84397303	0.292985351	16.53315778	2.12E-61	5.15E-61	Up-Regulated
AC090616.2	19.23611391	2.442920815	0.155751899	15.68469359	1.92E-55	4.28E-55	Up-Regulated
AC090804.1	1.316502825	-2.090145109	0.186067099	-11.2332869	2.80E-29	4.13E-29	Down-Regulated
AC091814.2	1.245241213	2.55107394	0.453098204	5.630289235	1.80E-08	1.91E-08	Up-Regulated
AC091814.3	7.729126332	2.334037878	0.209415061	11.14551103	7.53E-29	1.11E-28	Up-Regulated
AC092155.4	13.68339711	-6.513304519	0.326784025	-19.93152668	2.17E-88	7.89E-88	Down-Regulated
AC092168.2	2.316779709	2.446649523	0.318880513	7.672621637	1.69E-14	1.96E-14	Up-Regulated
AC092198.1	18.28659754	4.173084466	0.284609119	14.66251147	1.12E-48	2.24E-48	Up-Regulated
AC092415.1	2.309090621	3.415020932	0.342544435	9.969570615	2.07E-23	2.79E-23	Up-Regulated
AC092484.1	8.175778593	5.31457535	0.412425032	12.88616098	5.39E-38	9.09E-38	Up-Regulated
AC092569.2	1.382612155	3.037547208	0.367708701	8.260743363	1.45E-16	1.74E-16	Up-Regulated
AC092580.4	5.59080085	2.042321029	0.245462547	8.320295908	8.77E-17	1.06E-16	Up-Regulated
AC092597.3	1.118328322	-3.235101253	0.248346192	-13.02657888	8.64E-39	1.48E-38	Down-Regulated
AC092641.2	2.433485059	-4.067928466	0.143509283	-28.34609985	9.35E-177	1.41E-175	Down-Regulated
AC092667.2	11.86438582	-2.921084091	0.219540782	-13.30542809	2.15E-40	3.77E-40	Down-Regulated
AC092669.3	2.638654581	3.201287322	0.289619381	11.05342918	2.11E-28	3.08E-28	Up-Regulated
AC092669.6	1.108262629	2.741391889	0.410380266	6.680126006	2.39E-11	2.64E-11	Up-Regulated
AC092798.2	0.624892851	-2.347782431	0.22417773	-10.47286199	1.15E-25	1.61E-25	Down-Regulated
AC092881.1	6.234618297	-2.844241571	0.196502342	-14.47433933	1.76E-47	3.46E-47	Down-Regulated
AC093063.2	2.442155897	3.588047117	0.346655763	10.35046147	4.16E-25	5.77E-25	Up-Regulated
AC093106.5	1.161567657	2.053223408	0.303842667	6.757521665	1.40E-11	1.55E-11	Up-Regulated
AC093110.3	25.49760104	-2.997985739	0.136659129	-21.93769098	1.14E-106	5.52E-106	Down-Regulated
AC093159.1	2.303436706	3.08873477	0.312478462	9.884632518	4.85E-23	6.50E-23	Up-Regulated
AC093390.1	7.289695657	-4.152728576	0.32909527	-12.61862127	1.67E-36	2.74E-36	Down-Regulated
AC093484.4	0.705150843	-2.80119735	0.209370648	-13.37913112	8.01E-41	1.41E-40	Down-Regulated
AC093627.10	438.3415673	2.486671358	0.130470662	19.05923768	5.51E-81	1.79E-80	Up-Regulated
AC093627.7	16.72051199	5.276320684	0.313504569	16.83012374	1.47E-63	3.68E-63	Up-Regulated
AC093642.1	98.17600922	-5.848997515	0.196916106	-29.7029919	7.02E-194	1.38E-192	Down-Regulated
AC093642.3	50.30354759	-3.32191776	0.150332903	-22.09707713	3.37E-108	1.69E-107	Down-Regulated
AC093698.4	11.10470061	6.030757722	0.424774471	14.19755219	9.49E-46	1.81E-45	Up-Regulated
AC093732.1	2.534393011	2.757361775	0.359681366	7.666123515	1.77E-14	2.06E-14	Up-Regulated
AC093838.4	1551.286485	-2.220570694	0.091786249	-24.19284718	2.65E-129	1.85E-128	Down-Regulated
AC093850.2	66.61038283	4.860473182	0.298934444	16.25932803	1.92E-59	4.54E-59	Up-Regulated
AC096579.13	8.175571097	5.248799104	0.334218497	15.70469363	1.40E-55	3.13E-55	Up-Regulated
AC096669.3	10.23570831	5.812167937	0.443749676	13.0978528	3.39E-39	5.82E-39	Up-Regulated
AC096670.3	7.696218646	2.185825839	0.182782707	11.95860303	5.85E-33	9.15E-33	Up-Regulated
AC097374.2	2.379676327	2.220050001	0.321953659	6.895557597	5.37E-12	5.98E-12	Up-Regulated
AC097468.7	0.817040557	2.33029762	0.339796157	6.857928128	6.99E-12	7.77E-12	Up-Regulated
AC097713.3	0.789403285	2.279673	0.534840763	4.262339663	2.02E-05	2.07E-05	Up-Regulated
AC097721.1	2.386844439	2.626372553	0.26796235	9.80127451	1.11E-22	1.48E-22	Up-Regulated
AC098617.1	3.578342988	-2.4117671	0.254387688	-9.480675407	2.53E-21	3.29E-21	Down-Regulated
AC098826.5	0.803350503	-2.748109152	0.303420891	-9.057086172	1.34E-19	1.70E-19	Down-Regulated
AC098828.2	1.319218979	2.855832956	0.390100046	7.320770628	2.47E-13	2.81E-13	Up-Regulated
AC098973.1	1.622816031	3.147124504	0.393961065	7.988415067	1.37E-15	1.62E-15	Up-Regulated
AC098973.2	84.9237326	8.570251853	0.469090041	18.26995054	1.44E-74	4.21E-74	Up-Regulated
AC099754.1	1.297427829	2.532150441	0.46930428	5.395540905	6.83E-08	7.19E-08	Up-Regulated
AC103563.8	4.367220421	3.907402861	0.323176682	12.09060888	1.18E-33	1.87E-33	Up-Regulated
AC103563.9	2.182493964	2.546959824	0.340440586	7.481363643	7.36E-14	8.46E-14	Up-Regulated
AC104058.1	0.323073371	-2.419433265	0.452711339	-5.344317788	9.08E-08	9.53E-08	Down-Regulated
AC104088.1	1.70410146	3.247623221	0.385791148	8.41808642	3.83E-17	4.65E-17	Up-Regulated
AC104297.1	1.168825903	2.180238651	0.273342112	7.976226706	1.51E-15	1.79E-15	Up-Regulated
AC104532.2	8.130774187	2.567632668	0.329853889	7.78415158	7.02E-15	8.21E-15	Up-Regulated
AC104634.3	0.856317722	-3.10995097	0.216975083	-14.33321711	1.36E-46	2.63E-46	Down-Regulated
AC104654.2	15.90253207	-3.32190708	0.160789646	-20.65995642	7.94E-95	3.20E-94	Down-Regulated
AC104655.3	15.74536077	2.118583817	0.216295114	9.794875983	1.18E-22	1.58E-22	Up-Regulated
AC104667.3	62.11612297	4.958633815	0.179520017	27.62162071	6.12E-168	8.20E-167	Up-Regulated
AC104699.1	0.815006232	2.127847731	0.379418367	5.608183252	2.04E-08	2.16E-08	Up-Regulated
AC104809.4	14.85964427	2.573982428	0.305614968	8.422304848	3.69E-17	4.49E-17	Up-Regulated
AC104981.1	17.63066905	4.73851473	0.336094023	14.09877715	3.86E-45	7.31E-45	Up-Regulated
AC105053.3	1.603161429	-2.177877601	0.215269213	-10.11699521	4.64E-24	6.33E-24	Down-Regulated
AC105339.1	1.134891883	-2.234477541	0.222083272	-10.0614401	8.18E-24	1.11E-23	Down-Regulated
AC105398.3	0.325249124	-2.202156929	0.483512737	-4.554496209	5.25E-06	5.41E-06	Down-Regulated
AC105402.4	4.118544766	2.878373224	0.292890565	9.827469945	8.57E-23	1.14E-22	Up-Regulated
AC105921.5	0.745284965	2.160036308	0.325808273	6.629777347	3.36E-11	3.70E-11	Up-Regulated
AC106782.20	6.85322864	4.061470814	0.279549869	14.52860926	7.98E-48	1.58E-47	Up-Regulated
AC106869.2	0.925644834	2.337371305	0.344388059	6.78702773	1.14E-11	1.27E-11	Up-Regulated
AC107057.1	9.386045613	5.851217908	0.401434902	14.57575781	4.01E-48	7.96E-48	Up-Regulated
AC107982.4	1.281704184	-2.281426931	0.535289094	-4.262046354	2.03E-05	2.07E-05	Down-Regulated
AC108004.2	6.129898099	3.125153671	0.326970977	9.557893179	1.20E-21	1.57E-21	Up-Regulated
AC108004.3	2.973083841	2.432427181	0.296538583	8.20273422	2.35E-16	2.82E-16	Up-Regulated
AC108025.2	1.350186141	2.920344141	0.36254924	8.055027625	7.95E-16	9.46E-16	Up-Regulated
AC108142.1	33.3325382	2.197980408	0.26353144	8.340486472	7.40E-17	8.95E-17	Up-Regulated
AC108488.4	84.64281829	-2.05039694	0.113258505	-18.10369074	2.98E-73	8.57E-73	Down-Regulated
AC108676.1	19.82363494	2.023919848	0.196657126	10.29161713	7.69E-25	1.06E-24	Up-Regulated
AC109631.1	0.985462733	-2.759073793	0.184499553	-14.95436572	1.46E-50	3.00E-50	Down-Regulated
AC109826.1	17.4896414	2.440612917	0.157351338	15.51059527	2.94E-54	6.42E-54	Up-Regulated
AC110615.1	215.0889491	2.068612305	0.244371043	8.465046751	2.56E-17	3.12E-17	Up-Regulated
AC112721.1	1.676110664	3.158646579	0.356221881	8.86707624	7.51E-19	9.39E-19	Up-Regulated
AC112721.2	2.138001345	3.628893175	0.357128371	10.16131305	2.95E-24	4.03E-24	Up-Regulated
AC113188.2	69.71032341	3.456420547	0.191369215	18.06152862	6.40E-73	1.83E-72	Up-Regulated
AC114271.2	181.5612456	2.725875232	0.110225932	24.72989062	5.10E-135	3.90E-134	Up-Regulated
AC114730.11	21.42518245	-3.589435659	0.162280234	-22.1187483	2.09E-108	1.05E-107	Down-Regulated
AC114730.3	73.26009073	3.594337643	0.170410731	21.09220254	9.38E-99	4.02E-98	Up-Regulated
AC114730.5	8.745321625	3.327355479	0.24969346	13.32576145	1.64E-40	2.88E-40	Up-Regulated
AC114730.7	2.389304918	-5.629006256	0.867659368	-6.487576191	8.72E-11	9.54E-11	Down-Regulated
AC114763.1	0.946109616	2.091485394	0.284052233	7.36303099	1.80E-13	2.05E-13	Up-Regulated
AC114803.3	4.231972901	4.422912893	0.318088592	13.90465742	5.94E-44	1.10E-43	Up-Regulated
AC115115.3	0.472846047	-2.155625822	0.266728878	-8.081711434	6.39E-16	7.61E-16	Down-Regulated
AC115522.3	1.681658349	2.170962024	0.270346665	8.030289646	9.72E-16	1.15E-15	Up-Regulated
AC116035.1	0.540491666	-2.490110144	0.35162796	-7.081661378	1.42E-12	1.60E-12	Down-Regulated
AC116609.2	0.409914589	-3.094535248	0.425792674	-7.267704306	3.66E-13	4.16E-13	Down-Regulated
AC118345.1	0.795027672	2.219408603	0.36407253	6.096061688	1.09E-09	1.17E-09	Up-Regulated
AC121251.1	1.173906809	2.600428238	0.280596415	9.267503421	1.91E-20	2.44E-20	Up-Regulated
AC123023.1	1.034630811	2.327974459	0.370250014	6.28757427	3.22E-10	3.50E-10	Up-Regulated
AC123886.2	1.17090518	-2.964071752	0.301485665	-9.831551216	8.23E-23	1.10E-22	Down-Regulated
AC124057.5	6.497276665	4.384647693	0.33666698	13.02369391	8.97E-39	1.53E-38	Up-Regulated
AC124789.1	120.0843072	4.430454087	0.195508228	22.66121552	1.08E-113	5.90E-113	Up-Regulated
AC124944.4	0.781013412	2.225550697	0.440015662	5.057889732	4.24E-07	4.42E-07	Up-Regulated
AC124944.5	3.010054561	3.693958331	0.354784118	10.41184806	2.19E-25	3.05E-25	Up-Regulated
AC128709.4	1.498660965	2.842858511	0.331854153	8.56659012	1.07E-17	1.31E-17	Up-Regulated
AC130469.2	0.485085696	-2.10541424	0.268668828	-7.83646638	4.63E-15	5.44E-15	Down-Regulated
AC131056.3	13.42328826	-2.085261741	0.194820134	-10.70352279	9.80E-27	1.39E-26	Down-Regulated
AC131097.4	3.568033881	-3.682067475	0.18554658	-19.84443729	1.23E-87	4.41E-87	Down-Regulated
AC132008.1	1.409297981	-3.18792403	0.205871722	-15.48500199	4.38E-54	9.53E-54	Down-Regulated
AC132217.4	2088.949065	2.026117519	0.349652643	5.794658102	6.85E-09	7.30E-09	Up-Regulated
AC133644.2	22.87577932	2.889051848	0.18005745	16.04516697	6.18E-58	1.43E-57	Up-Regulated
AC133680.1	1.15839217	2.582130233	0.36501935	7.073954386	1.51E-12	1.69E-12	Up-Regulated
AC133785.1	4.538117326	4.397379953	0.346396148	12.69465603	6.33E-37	1.05E-36	Up-Regulated
AC135178.7	0.721140958	-2.318856594	0.24174161	-9.592294014	8.61E-22	1.13E-21	Down-Regulated
AC137932.4	76.63289649	-3.404147297	0.11454096	-29.71991234	4.25E-194	8.40E-193	Down-Regulated
AC137932.5	5.62455533	-2.274141585	0.125833612	-18.07260832	5.24E-73	1.50E-72	Down-Regulated
AC138647.1	0.874006243	2.403144997	0.452653067	5.309021791	1.10E-07	1.16E-07	Up-Regulated
AC140725.4	9.210235438	4.573524614	0.295276775	15.48894125	4.12E-54	8.97E-54	Up-Regulated
AC141930.2	1.374981993	3.018683627	0.353493957	8.539562182	1.35E-17	1.65E-17	Up-Regulated
AC142119.1	2.627596714	3.030946054	0.314847725	9.626704649	6.17E-22	8.10E-22	Up-Regulated
AC142293.3	0.801013342	2.275453662	0.395026145	5.760260908	8.40E-09	8.94E-09	Up-Regulated
AC144450.1	10.67751773	5.535547526	0.307320064	18.01232064	1.56E-72	4.43E-72	Up-Regulated
AC144450.2	32.20767263	7.06922315	0.307270814	23.00649081	4.01E-117	2.28E-116	Up-Regulated
AC144833.1	0.875474764	2.225948654	0.40283248	5.525742751	3.28E-08	3.46E-08	Up-Regulated
AC145343.2	19.95113683	3.110777444	0.173658747	17.913163	9.31E-72	2.61E-71	Up-Regulated
AC159540.1	740.5209785	-2.073848242	0.143815082	-14.42024168	3.86E-47	7.56E-47	Down-Regulated
AC195454.1	4.013008135	3.172065066	0.307257639	10.32379561	5.50E-25	7.61E-25	Up-Regulated
AC226118.1	16.89199251	3.959354079	0.237118167	16.69780989	1.36E-62	3.36E-62	Up-Regulated
AC226119.4	18.01124021	4.6239738	0.362405397	12.7591196	2.77E-37	4.64E-37	Up-Regulated
AC226119.5	4.577593079	4.041501405	0.402873544	10.03168728	1.11E-23	1.50E-23	Up-Regulated
AC234582.2	0.95265371	2.404574852	0.289451704	8.307343927	9.79E-17	1.18E-16	Up-Regulated
AC239868.2	11.44122736	2.635244603	0.228375826	11.53906984	8.38E-31	1.27E-30	Up-Regulated
AC239868.3	11.44122736	2.635244603	0.228375826	11.53906984	8.38E-31	1.27E-30	Up-Regulated
AC241377.2	84.8737465	2.214977953	0.233065444	9.503673788	2.03E-21	2.64E-21	Up-Regulated
AC241585.2	526.3892097	2.837114694	0.109312384	25.95419278	1.63E-148	1.59E-147	Up-Regulated
AC245100.1	570.0403748	3.209889212	0.110768282	28.9784146	1.23E-184	2.08E-183	Up-Regulated
ACACB	1151.639148	-2.28542222	0.100903778	-22.64952074	1.41E-113	7.67E-113	Down-Regulated
ACAD11	1267.883298	-2.936382869	0.083049547	-35.35700041	7.83E-274	7.74E-272	Down-Regulated
ACADL	219.2873891	-6.255451227	0.211311744	-29.6029511	1.37E-192	2.64E-191	Down-Regulated
ACAP2-IT1	5.167651037	-2.022308224	0.15265	-13.24800675	4.63E-40	8.08E-40	Down-Regulated
ACAP3	2006.208617	-2.115464667	0.099278359	-21.30841694	9.48E-101	4.22E-100	Down-Regulated
ACBD7	104.699688	4.722568272	0.150062006	31.47077934	2.18E-217	6.54E-216	Up-Regulated
ACE	1189.156902	2.40087842	0.109030477	22.02025048	1.84E-107	9.09E-107	Up-Regulated
ACER1	3.899707747	-3.438144715	0.201767726	-17.04011236	4.14E-65	1.06E-64	Down-Regulated
ACHE	120.2161041	-2.056939286	0.166176172	-12.37806398	3.44E-35	5.55E-35	Down-Regulated
ACKR1	307.0655534	-2.25581287	0.200348935	-11.25942031	2.08E-29	3.08E-29	Down-Regulated
ACKR2	441.2428251	4.382146558	0.217389561	20.1580358	2.29E-90	8.54E-90	Up-Regulated
ACMSD	5.637342068	-2.066825265	0.143855758	-14.36734475	8.30E-47	1.61E-46	Down-Regulated
ACOT4	203.3778601	2.990153822	0.127075422	23.53054411	1.99E-122	1.24E-121	Up-Regulated
ACOXL	34.17369331	3.324651518	0.156439666	21.25197269	3.16E-100	1.39E-99	Up-Regulated
ACPP	543.0110005	3.087385737	0.184199341	16.76111176	4.70E-63	1.17E-62	Up-Regulated
ACRBP	157.2204371	2.018211827	0.129318822	15.60648171	6.58E-55	1.45E-54	Up-Regulated
ACRV1	10.86144757	3.230151153	0.189652779	17.031921	4.76E-65	1.22E-64	Up-Regulated
ACSL6	0.975062981	2.472654477	0.436979508	5.65851357	1.53E-08	1.62E-08	Up-Regulated
ACSM1	34.32887088	-3.156744427	0.124252541	-25.40587424	2.17E-142	1.90E-141	Down-Regulated
ACSM2A	0.727185321	-3.63564714	0.346896997	-10.48048029	1.06E-25	1.49E-25	Down-Regulated
ACSM2B	0.971581806	-3.35170021	0.3885822	-8.625459972	6.38E-18	7.85E-18	Down-Regulated
ACSM3	3390.258329	-3.757281383	0.132994634	-28.25137577	1.37E-175	2.03E-174	Down-Regulated
ACTA1	69.4891843	-3.892510432	0.250969903	-15.50986943	2.97E-54	6.49E-54	Down-Regulated
ACTA2-AS1	224.8753447	-2.875946566	0.179997781	-15.97767786	1.83E-57	4.20E-57	Down-Regulated
ACTBL2	17.40314934	4.555278745	0.286604236	15.89396867	6.98E-57	1.59E-56	Up-Regulated
ACTBP13	2.36515521	2.63576482	0.305310813	8.633054264	5.97E-18	7.35E-18	Up-Regulated
ACTBP7	2.977355828	2.759306163	0.297543187	9.273632473	1.80E-20	2.31E-20	Up-Regulated
ACTBP8	3.784736206	3.02735576	0.644009189	4.700795908	2.59E-06	2.68E-06	Up-Regulated
ACTC1	64.60839938	-2.447880282	0.266962994	-9.1693618	4.76E-20	6.06E-20	Down-Regulated
ACTG1P10	6.452690536	-2.13683036	0.138276075	-15.45336283	7.16E-54	1.55E-53	Down-Regulated
ACTG1P3	15.85588767	-2.256683989	0.129339985	-17.44769024	3.58E-68	9.53E-68	Down-Regulated
ACTL7A	0.368483193	-2.493417056	0.307687994	-8.103719039	5.33E-16	6.36E-16	Down-Regulated
ACTL7B	0.791215678	-2.365763245	0.221787536	-10.66679979	1.46E-26	2.07E-26	Down-Regulated
ACTL8	99.01265854	5.064325035	0.344890736	14.68385347	8.18E-49	1.64E-48	Up-Regulated
ACTN2	53.62114406	-3.112530875	0.201103695	-15.4772436	4.94E-54	1.07E-53	Down-Regulated
ACTN3	7.03281823	-2.370693723	0.217080898	-10.92078456	9.17E-28	1.33E-27	Down-Regulated
ACTN4P1	6.121235545	2.272313067	0.205009192	11.08395698	1.50E-28	2.20E-28	Up-Regulated
ACTR3C	258.8996217	2.466882913	0.111000199	22.22413054	2.01E-109	1.03E-108	Up-Regulated
ACVR1C	140.6315301	-3.369689141	0.174818404	-19.27536842	8.65E-83	2.88E-82	Down-Regulated
ACY1	1932.613798	2.398361172	0.10836607	22.13203063	1.55E-108	7.84E-108	Up-Regulated
ACY3	155.2738129	5.921641297	0.232967423	25.41832338	1.58E-142	1.38E-141	Up-Regulated
AD000864.6	45.97663777	2.985409388	0.132211937	22.58048299	6.74E-113	3.62E-112	Up-Regulated
ADAD1	0.735881861	-3.448135614	0.481090337	-7.167335002	7.65E-13	8.64E-13	Down-Regulated
ADAD2	11.17487137	-2.563812986	0.145888955	-17.57372914	3.92E-69	1.05E-68	Down-Regulated
ADAM20	4.538459391	-2.405215657	0.126552319	-19.00570198	1.53E-80	4.92E-80	Down-Regulated
ADAM20P1	17.21326753	-2.613178778	0.12705813	-20.56679704	5.44E-94	2.17E-93	Down-Regulated
ADAM22	234.0879965	-2.07607108	0.128987546	-16.09512807	2.76E-58	6.42E-58	Down-Regulated
ADAM24P	0.291002721	-3.19756732	0.622785513	-5.134299452	2.83E-07	2.96E-07	Down-Regulated
ADAM28	693.459911	2.285560018	0.153695997	14.87065413	5.11E-50	1.04E-49	Up-Regulated
ADAM33	1673.806589	-4.213756476	0.191395568	-22.01595636	2.03E-107	9.99E-107	Down-Regulated
ADAM3A	0.905222014	2.107382503	0.470862419	4.475580163	7.62E-06	7.83E-06	Up-Regulated
ADAM8	1178.876032	2.109719253	0.134809238	15.64966383	3.34E-55	7.40E-55	Up-Regulated
ADAMDEC1	215.7962029	5.749862233	0.248654581	23.12389426	2.66E-118	1.55E-117	Up-Regulated
ADAMTS1	16141.8321	-3.900825356	0.148123028	-26.33503649	7.62E-153	8.10E-152	Down-Regulated
ADAMTS10	554.4543843	-2.694266188	0.141259331	-19.07319092	4.22E-81	1.37E-80	Down-Regulated
ADAMTS14	376.26377	4.064152731	0.181738871	22.3625948	9.11E-111	4.76E-110	Up-Regulated
ADAMTS16	403.2556593	-2.829024367	0.238367379	-11.86833691	1.73E-32	2.68E-32	Down-Regulated
ADAMTS19	46.27264197	-2.27101179	0.313688168	-7.239711355	4.50E-13	5.11E-13	Down-Regulated
ADAMTS20	11.25626069	5.587244057	0.365517785	15.28583367	9.50E-53	2.03E-52	Up-Regulated
ADAMTS4	3862.244378	-5.521739661	0.175963799	-31.37997533	3.80E-216	1.11E-214	Down-Regulated
ADAMTS5	798.0203389	-2.958892072	0.17115197	-17.28809824	5.78E-67	1.52E-66	Down-Regulated
ADAMTS7P3	4.265091458	-2.359089134	0.170626994	-13.82600182	1.78E-43	3.27E-43	Down-Regulated
ADAMTS7P4	12.91938655	-2.38222229	0.145831674	-16.33542446	5.52E-60	1.32E-59	Down-Regulated
ADAMTS9-AS1	318.4532378	-4.98407106	0.180194444	-27.65940474	2.15E-168	2.91E-167	Down-Regulated
ADAMTS9-AS2	167.5367572	-5.13394196	0.159391319	-32.20967099	1.29E-227	4.54E-226	Down-Regulated
ADAMTSL4	1238.036458	-2.916260301	0.130188415	-22.40030572	3.91E-111	2.05E-110	Down-Regulated
ADAP1	826.1718164	3.040749391	0.13236798	22.97194082	8.89E-117	5.03E-116	Up-Regulated
ADARB2-AS1	1.652065345	3.066581725	0.544310308	5.633885086	1.76E-08	1.87E-08	Up-Regulated
ADCY10P1	150.8573771	-3.508141366	0.154409688	-22.7196972	2.86E-114	1.57E-113	Down-Regulated
ADCY2	158.4939479	-3.285757523	0.259794453	-12.64752765	1.15E-36	1.91E-36	Down-Regulated
ADCY4	425.9607596	-2.05180811	0.145174555	-14.13338658	2.36E-45	4.49E-45	Down-Regulated
ADCY6	2163.842928	-2.333711364	0.094253567	-24.75992608	2.42E-135	1.87E-134	Down-Regulated
ADCY8	340.2508232	7.8508112	0.39760275	19.74536445	8.79E-87	3.11E-86	Up-Regulated
ADD2	816.8992926	4.178240781	0.164300942	25.43041276	1.16E-142	1.02E-141	Up-Regulated
ADGB	10.6853433	2.143112097	0.341233638	6.280483102	3.38E-10	3.66E-10	Up-Regulated
ADGRA1	10.9441961	3.14690168	0.334448054	9.409239014	5.00E-21	6.48E-21	Up-Regulated
ADGRA2	2268.286616	-2.228895864	0.141075588	-15.79930233	3.15E-56	7.09E-56	Down-Regulated
ADGRB3	32.81209982	-3.063628617	0.26655963	-11.49322056	1.43E-30	2.15E-30	Down-Regulated
ADGRD1	510.9485963	-4.129954872	0.184818716	-22.34597756	1.32E-110	6.89E-110	Down-Regulated
ADGRE1	55.29041009	4.238637403	0.206509018	20.52519274	1.28E-93	5.06E-93	Up-Regulated
ADGRE2	173.3417738	2.523456196	0.159102654	15.86055373	1.19E-56	2.69E-56	Up-Regulated
ADGRE3	5.022123716	2.648915231	0.300229662	8.822963113	1.11E-18	1.39E-18	Up-Regulated
ADGRF1	304.3189497	6.815704855	0.234275301	29.0927162	4.44E-186	7.69E-185	Up-Regulated
ADGRG1	9805.005738	4.169508298	0.125352572	33.26224769	1.36E-242	6.34E-241	Up-Regulated
ADGRG2	1653.325731	5.697417624	0.211833954	26.89567703	2.47E-159	2.93E-158	Up-Regulated
ADGRG4	29.91080858	-8.477128988	0.339872522	-24.94208398	2.60E-137	2.09E-136	Down-Regulated
ADGRG5	63.46882546	3.352735578	0.192933624	17.37766341	1.22E-67	3.22E-67	Up-Regulated
ADGRV1	102.294467	2.02390492	0.204364785	9.903393668	4.02E-23	5.40E-23	Up-Regulated
ADH1A	2.507792662	-3.680680898	0.227117171	-16.2060882	4.57E-59	1.08E-58	Down-Regulated
ADH1B	2645.782632	-5.030771128	0.308709045	-16.29615721	1.05E-59	2.50E-59	Down-Regulated
ADH1C	65.15748913	-2.568305049	0.253480429	-10.13216308	3.98E-24	5.42E-24	Down-Regulated
ADH4	3.787564929	-2.477376117	0.315262515	-7.858137274	3.90E-15	4.58E-15	Down-Regulated
ADH5P2	1.533893028	3.175119045	0.360629534	8.804378867	1.32E-18	1.64E-18	Up-Regulated
ADHFE1	582.0002173	-3.752247673	0.113759123	-32.98414739	1.37E-238	5.98E-237	Down-Regulated
ADIPOQ	80.68028291	2.497681514	0.466930314	5.349152618	8.84E-08	9.28E-08	Up-Regulated
ADIRF-AS1	773.8199087	-2.496555421	0.139225461	-17.93174475	6.67E-72	1.88E-71	Down-Regulated
ADM2	211.1052759	5.73631272	0.170023594	33.73833347	1.59E-249	8.51E-248	Up-Regulated
ADORA1	379.6445073	4.378424516	0.156567118	27.96515999	4.31E-172	6.11E-171	Up-Regulated
ADORA2A-AS1	9.130068186	-2.718328324	0.137829645	-19.72237775	1.39E-86	4.88E-86	Down-Regulated
ADORA2BP1	1.602827376	-3.535532957	0.217914915	-16.22437346	3.39E-59	8.00E-59	Down-Regulated
ADPRHL1	331.8296735	2.197899599	0.11861457	18.52976068	1.19E-76	3.58E-76	Up-Regulated
ADRA1A	10.60904151	-4.147685317	0.276002627	-15.02770234	4.83E-51	1.00E-50	Down-Regulated
ADRA2C	1595.684153	2.458296689	0.171401377	14.34233921	1.19E-46	2.31E-46	Up-Regulated
ADRB3	191.5821867	-6.570239754	0.277989776	-23.63482519	1.69E-123	1.07E-122	Down-Regulated
ADTRP	92.93983007	4.522383074	0.214867464	21.04731438	2.42E-98	1.03E-97	Up-Regulated
AE000658.22	3.993617733	4.583927114	0.618101167	7.416143768	1.21E-13	1.38E-13	Up-Regulated
AE000658.30	1.239791091	2.882081512	0.542646778	5.31115567	1.09E-07	1.14E-07	Up-Regulated
AE000661.37	35.90937737	4.840308943	0.260354469	18.59122667	3.78E-77	1.15E-76	Up-Regulated
AE000661.50	1.155192594	2.705932283	0.388729848	6.960958348	3.38E-12	3.78E-12	Up-Regulated
AE000662.93	3.61927898	3.730744283	0.313068146	11.9167163	9.69E-33	1.51E-32	Up-Regulated
AF001548.3	4.492630388	-3.858128135	0.292430101	-13.19333448	9.58E-40	1.66E-39	Down-Regulated
AF003625.3	1.260670013	2.81853078	0.645520471	4.366291867	1.26E-05	1.30E-05	Up-Regulated
AF011889.2	35.53708956	-2.554625834	0.156246831	-16.34993691	4.35E-60	1.04E-59	Down-Regulated
AF015262.2	1.818760692	3.218714709	0.376333675	8.552821395	1.20E-17	1.47E-17	Up-Regulated
AF064858.7	1.528342953	-2.777313485	0.224463228	-12.3731335	3.65E-35	5.89E-35	Down-Regulated
AF121897.4	1.959747913	2.893370939	0.366557115	7.893370005	2.94E-15	3.46E-15	Up-Regulated
AF127577.8	15.59471289	6.416075879	0.325416697	19.71649254	1.56E-86	5.47E-86	Up-Regulated
AF131215.8	11.42921789	2.795650122	0.235577074	11.86724191	1.75E-32	2.72E-32	Up-Regulated
AF131216.6	13.85083237	-2.726699932	0.118668245	-22.97750285	7.83E-117	4.43E-116	Down-Regulated
AF186192.5	67.77985721	2.064376626	0.146542621	14.08720967	4.55E-45	8.60E-45	Up-Regulated
AF186192.6	11.06773909	2.873598042	0.215887072	13.31065364	2.01E-40	3.52E-40	Up-Regulated
AFF3	367.4146453	-3.27981713	0.178335631	-18.39126095	1.54E-75	4.58E-75	Down-Regulated
AGAP11	176.1898401	-4.328945446	0.173557109	-24.94248415	2.58E-137	2.07E-136	Down-Regulated
AGAP9	463.920593	-2.366679016	0.115687499	-20.45751732	5.15E-93	2.01E-92	Down-Regulated
AGMAT	126.9867053	4.527167736	0.146029382	31.00175919	5.10E-211	1.34E-209	Up-Regulated
AGPAT2	3069.373254	2.214525766	0.11772907	18.81035641	6.21E-79	1.95E-78	Up-Regulated
AGPAT9	293.9481409	-3.890381436	0.141992825	-27.39843676	2.86E-165	3.68E-164	Down-Regulated
AGR2	526.3787944	6.08954158	0.256113859	23.77669685	5.82E-125	3.78E-124	Up-Regulated
AGR3	192.1292544	6.022368869	0.285258021	21.11200535	6.17E-99	2.66E-98	Up-Regulated
AGTR1	70.48680263	-2.654291027	0.208038053	-12.7586804	2.79E-37	4.66E-37	Down-Regulated
AHNAK2	4200.430061	3.111520247	0.168887752	18.42359917	8.50E-76	2.53E-75	Up-Regulated
AHSA2	3496.878838	-2.574104511	0.101850033	-25.27347746	6.25E-141	5.37E-140	Down-Regulated
AIF1	728.6217534	2.423635635	0.146292627	16.56703883	1.21E-61	2.94E-61	Up-Regulated
AIF1L	4064.227291	3.07631048	0.124183895	24.77221768	1.79E-135	1.39E-134	Up-Regulated
AIFM1	3112.458045	2.394383832	0.088459724	27.06750289	2.38E-161	2.90E-160	Up-Regulated
AIM1L	225.215208	5.582991454	0.17226395	32.40951718	2.02E-230	7.57E-229	Up-Regulated
AIM2	53.93521351	3.19339549	0.206845311	15.43856844	9.01E-54	1.95E-53	Up-Regulated
AIMP1P1	0.962966962	2.035239543	0.28688856	7.094181601	1.30E-12	1.46E-12	Up-Regulated
AIMP2	1224.777413	2.53730646	0.088383891	28.70779325	3.05E-181	4.90E-180	Up-Regulated
AJ003147.11	20.84837992	-2.19681104	0.124783812	-17.60493609	2.26E-69	6.11E-69	Down-Regulated
AJ006995.3	2.655622846	4.031829917	0.444556123	9.0693384	1.20E-19	1.52E-19	Up-Regulated
AJ011932.1	4.563473116	-2.684119276	0.208112862	-12.89742141	4.65E-38	7.86E-38	Down-Regulated
AK4	2877.943492	2.019200254	0.126538024	15.95726077	2.54E-57	5.82E-57	Up-Regulated
AK7	168.4355376	2.983669545	0.146629053	20.34841991	4.79E-92	1.84E-91	Up-Regulated
AKAP12	5705.614714	-3.117741231	0.151428115	-20.58891923	3.45E-94	1.38E-93	Down-Regulated
AKAP14	28.72865159	4.58905093	0.307879511	14.90534694	3.04E-50	6.24E-50	Up-Regulated
AKAP17A	2560.422169	-2.270417099	0.081511382	-27.85398865	9.64E-171	1.34E-169	Down-Regulated
AKAP3	155.5699774	2.350468669	0.146650568	16.02768198	8.19E-58	1.89E-57	Up-Regulated
AKAP8P1	5.443994552	5.069443149	0.399238506	12.69778108	6.08E-37	1.01E-36	Up-Regulated
AKR1B10	46.77208873	2.192184359	0.25060193	8.747675488	2.18E-18	2.70E-18	Up-Regulated
AKR1B15	28.4138891	4.572846576	0.303128985	15.0854811	2.02E-51	4.22E-51	Up-Regulated
AKR1C1	245.1428311	-2.989734425	0.165878558	-18.02363402	1.27E-72	3.62E-72	Down-Regulated
AKR1C2	170.9237401	-2.29208113	0.194189146	-11.80334316	3.75E-32	5.79E-32	Down-Regulated
AKR1C4	3.339625156	3.451152191	0.432208164	7.984930596	1.41E-15	1.66E-15	Up-Regulated
AKR1C8P	1.523902687	2.703579059	0.475076673	5.690826795	1.26E-08	1.34E-08	Up-Regulated
AKT3	1557.448877	-3.033437149	0.158401169	-19.15034577	9.61E-82	3.16E-81	Down-Regulated
AKT3-IT1	0.485971524	-2.014891303	0.285411068	-7.059611669	1.67E-12	1.87E-12	Down-Regulated
AL021546.6	3.271342057	2.574640102	0.359991638	7.151944193	8.56E-13	9.66E-13	Up-Regulated
AL035610.1	194.9857442	4.875861787	0.283812065	17.17989608	3.76E-66	9.75E-66	Up-Regulated
AL035610.2	12.77837763	2.899462088	0.250853422	11.55839159	6.70E-31	1.02E-30	Up-Regulated
AL049794.1	3.557630469	2.24425985	0.221284691	10.14195711	3.60E-24	4.91E-24	Up-Regulated
AL078471.5	2.749600551	4.081260923	0.984586036	4.145154183	3.40E-05	3.47E-05	Up-Regulated
AL109763.2	6.065467956	5.155338989	0.763892803	6.748772825	1.49E-11	1.65E-11	Up-Regulated
AL109927.1	9.101787948	2.416835708	0.234803737	10.29300358	7.58E-25	1.05E-24	Up-Regulated
AL121657.4	0.729232601	2.140769389	0.356949634	5.997399028	2.01E-09	2.15E-09	Up-Regulated
AL132709.8	9.453455345	-4.953882127	0.249579703	-19.84889822	1.13E-87	4.04E-87	Down-Regulated
AL133335.1	4.527587534	2.307447786	0.36638462	6.297883856	3.02E-10	3.27E-10	Up-Regulated
AL139288.1	1.239316797	2.491405995	0.476217389	5.231656917	1.68E-07	1.76E-07	Up-Regulated
AL161668.5	3.91842131	-2.238872115	0.241168087	-9.283450978	1.64E-20	2.11E-20	Down-Regulated
AL162759.1	5.180555692	4.756246535	0.386315048	12.31183345	7.82E-35	1.26E-34	Up-Regulated
AL442127.1	1.624693559	-3.87807267	0.288456552	-13.44421768	3.33E-41	5.90E-41	Down-Regulated
AL450992.2	15.13151271	2.227050284	0.17460997	12.75442799	2.95E-37	4.92E-37	Up-Regulated
AL590762.10	0.693696566	-2.456182644	0.251692252	-9.758674051	1.69E-22	2.25E-22	Down-Regulated
AL590762.11	4.404642726	-2.374167189	0.134255448	-17.68395416	5.57E-70	1.52E-69	Down-Regulated
AL590762.7	2.593078951	-2.64916807	0.160067503	-16.55031791	1.59E-61	3.88E-61	Down-Regulated
AL591893.1	1.142703433	-2.045660506	0.227572487	-8.989050203	2.49E-19	3.14E-19	Down-Regulated
AL592528.1	2.203310422	2.136536668	0.316649529	6.747323061	1.51E-11	1.67E-11	Up-Regulated
AL928654.7	42.58797053	3.638679609	0.222985943	16.31797754	7.35E-60	1.75E-59	Up-Regulated
ALB	35.27139696	-2.77353741	0.185705486	-14.93513986	1.95E-50	4.00E-50	Down-Regulated
ALDH1A1	2277.649786	-3.15236057	0.148386047	-21.24431938	3.72E-100	1.63E-99	Down-Regulated
ALDH1L1	906.3683455	-4.828607872	0.193405378	-24.96625441	1.42E-137	1.15E-136	Down-Regulated
ALDH1L1-AS2	42.4420369	-6.111989678	0.237628989	-25.7207241	6.86E-146	6.32E-145	Down-Regulated
ALDH3A1	197.8376767	3.392232655	0.17967054	18.88029424	1.66E-79	5.25E-79	Up-Regulated
ALDH3B1	1906.431124	2.831019417	0.126270593	22.42025906	2.50E-111	1.31E-110	Up-Regulated
ALDH3B2	2414.315358	7.101592371	0.213812264	33.21414896	6.73E-242	3.12E-240	Up-Regulated
ALDOB	8.815566044	-2.37043796	0.181735691	-13.04332653	6.94E-39	1.19E-38	Down-Regulated
ALG1L3P	1.597244041	3.275711965	0.385331971	8.501012672	1.88E-17	2.30E-17	Up-Regulated
ALG1L5P	3.464516608	4.330520167	0.324242534	13.35580535	1.10E-40	1.93E-40	Up-Regulated
ALG1L7P	0.835617294	2.099471017	0.379141279	5.537437188	3.07E-08	3.24E-08	Up-Regulated
ALG3	5082.728463	2.85808734	0.085820692	33.30300984	3.49E-243	1.65E-241	Up-Regulated
ALK	178.6460072	4.286169071	0.214171476	20.01279138	4.26E-89	1.56E-88	Up-Regulated
ALLC	7.507448028	-2.349764949	0.280511365	-8.376719255	5.44E-17	6.60E-17	Down-Regulated
ALMS1P	20.32876403	-2.898087974	0.130736469	-22.16740281	7.09E-109	3.59E-108	Down-Regulated
ALOX12B	19.79474956	3.226109599	0.228433703	14.12273915	2.75E-45	5.22E-45	Up-Regulated
ALOX12P2	275.4282816	3.853312283	0.155654856	24.75549041	2.71E-135	2.09E-134	Up-Regulated
ALOX5	997.915573	2.328748469	0.150297272	15.49428303	3.79E-54	8.26E-54	Up-Regulated
ALOX5AP	1092.175957	2.269552608	0.170283317	13.32809725	1.59E-40	2.79E-40	Up-Regulated
ALOXE3	46.28933299	3.162972976	0.197042567	16.05223188	5.51E-58	1.28E-57	Up-Regulated
ALPI	3.668850527	3.078008667	0.460068299	6.690329834	2.23E-11	2.46E-11	Up-Regulated
ALPK2	107.9796766	3.526772614	0.242346414	14.55260906	5.62E-48	1.11E-47	Up-Regulated
ALPL	4948.100902	4.919950253	0.170964052	28.77768866	4.08E-182	6.65E-181	Up-Regulated
ALPP	747.1546291	6.59891347	0.29816649	22.13164022	1.57E-108	7.90E-108	Up-Regulated
ALPPL2	681.8006204	8.483850827	0.338630083	25.05344694	1.60E-138	1.31E-137	Up-Regulated
ALX3	40.83440451	4.255641161	0.347323466	12.25267389	1.63E-34	2.60E-34	Up-Regulated
ALX4	24.62022225	2.792543693	0.300921088	9.279986697	1.69E-20	2.18E-20	Up-Regulated
AMD1P4	5.799959999	2.386193743	0.244934912	9.742154459	1.99E-22	2.64E-22	Up-Regulated
AMER3	5.595432766	3.837968777	0.367389821	10.44658442	1.52E-25	2.12E-25	Up-Regulated
AMHR2	294.1094417	-4.628960695	0.278206146	-16.63859972	3.66E-62	8.99E-62	Down-Regulated
AMIGO2	911.245446	-2.160637865	0.148180958	-14.58107637	3.71E-48	7.37E-48	Down-Regulated
AMIGO3	97.23000933	2.673906858	0.251714923	10.6227586	2.34E-26	3.31E-26	Up-Regulated
AMN	466.4247171	3.921342733	0.153744467	25.50558608	1.71E-143	1.52E-142	Up-Regulated
AMT	928.6829552	-2.984467421	0.142204001	-20.98722537	8.58E-98	3.63E-97	Down-Regulated
AMTN	1.066247706	2.614970299	0.659946994	3.962394438	7.42E-05	7.55E-05	Up-Regulated
AMY1A	360.7338514	10.36972295	0.459206622	22.58182362	6.54E-113	3.52E-112	Up-Regulated
AMY1B	710.0032336	8.431909334	0.35560241	23.71162032	2.74E-124	1.76E-123	Up-Regulated
AMY1C	611.1091941	7.4343254	0.329028819	22.59475455	4.88E-113	2.63E-112	Up-Regulated
AMY2A	14.10223937	-4.287111523	0.262134963	-16.35459641	4.03E-60	9.65E-60	Down-Regulated
AMY2B	992.094867	-2.505101649	0.158401374	-15.81489844	2.46E-56	5.54E-56	Down-Regulated
AMYP1	0.602706469	-2.372857205	0.462754281	-5.127682882	2.93E-07	3.06E-07	Down-Regulated
ANG	441.8246566	-3.088215746	0.121393054	-25.43980593	9.15E-143	8.03E-142	Down-Regulated
ANGPT1	166.5692293	-2.021247699	0.162753507	-12.4190731	2.06E-35	3.34E-35	Down-Regulated
ANGPT4	109.8363842	-4.951302558	0.218248153	-22.6865726	6.08E-114	3.33E-113	Down-Regulated
ANGPTL1	774.4312902	-4.01679238	0.211180497	-19.02065976	1.15E-80	3.71E-80	Down-Regulated
ANGPTL3	5.292538706	-2.368516794	0.179766424	-13.1755238	1.21E-39	2.10E-39	Down-Regulated
ANGPTL5	89.93914746	-6.83403536	0.317785194	-21.50520382	1.39E-102	6.34E-102	Down-Regulated
ANGPTL7	6.776278968	-2.267172925	0.237069285	-9.563334706	1.14E-21	1.49E-21	Down-Regulated
ANHX	3.157410648	3.911032765	0.840631938	4.652491282	3.28E-06	3.38E-06	Up-Regulated
ANK2	878.0740377	-2.516969905	0.163663029	-15.37897663	2.26E-53	4.87E-53	Down-Regulated
ANKDD1A	351.3183057	-2.011331717	0.100803469	-19.953001	1.41E-88	5.15E-88	Down-Regulated
ANKFN1	23.06177364	2.579797966	0.255848479	10.08330389	6.55E-24	8.90E-24	Up-Regulated
ANKRD10-IT1	118.5267152	-2.659300043	0.124686931	-21.32781694	6.27E-101	2.79E-100	Down-Regulated
ANKRD18B	9.573419869	3.077064883	0.337930434	9.105616344	8.58E-20	1.09E-19	Up-Regulated
ANKRD2	62.67183285	2.998851678	0.221938663	13.51207421	1.33E-41	2.37E-41	Up-Regulated
ANKRD20A10P	1.327624647	2.576700165	0.418362363	6.159015222	7.32E-10	7.90E-10	Up-Regulated
ANKRD20A19P	10.37591905	2.792164753	0.331652493	8.418946975	3.80E-17	4.62E-17	Up-Regulated
ANKRD22	89.20731059	4.391725158	0.196332343	22.36883184	7.92E-111	4.14E-110	Up-Regulated
ANKRD23	134.8904684	-2.495576547	0.095110834	-26.23861501	9.64E-152	1.01E-150	Down-Regulated
ANKRD24	78.44329708	-2.563830726	0.139564958	-18.37016085	2.28E-75	6.75E-75	Down-Regulated
ANKRD29	244.9085616	-3.77761348	0.144164935	-26.20341409	2.43E-151	2.52E-150	Down-Regulated
ANKRD33	17.18832147	4.119421258	0.331652076	12.42091203	2.01E-35	3.26E-35	Up-Regulated
ANKRD33B	1106.379623	3.422131834	0.160019745	21.38568484	1.82E-101	8.15E-101	Up-Regulated
ANKRD34B	20.03900713	5.67964307	0.346194638	16.40592442	1.73E-60	4.16E-60	Up-Regulated
ANKRD35	131.647087	-2.7899061	0.17089438	-16.32532383	6.52E-60	1.55E-59	Down-Regulated
ANKRD36	539.2198754	-2.795592413	0.103880304	-26.91166963	1.60E-159	1.91E-158	Down-Regulated
ANKRD37	554.4990177	-2.175910638	0.121031784	-17.97801008	2.90E-72	8.19E-72	Down-Regulated
ANKRD44-IT1	2.348787678	2.188748148	0.26618559	8.222639496	1.99E-16	2.39E-16	Up-Regulated
ANKRD45	161.2476852	2.837889414	0.151776759	18.69778636	5.16E-78	1.59E-77	Up-Regulated
ANKRD62	1.512771643	2.0592049	0.350055936	5.882502442	4.04E-09	4.32E-09	Up-Regulated
ANKRD63	1.024916437	2.509735329	0.363203443	6.909998721	4.85E-12	5.41E-12	Up-Regulated
ANKRD65	2207.394159	2.676759589	0.14172906	18.88645551	1.47E-79	4.68E-79	Up-Regulated
ANKRD66	25.15701577	5.115805222	0.411161572	12.44232335	1.54E-35	2.50E-35	Up-Regulated
ANKUB1	6.805303156	2.421321711	0.300992561	8.044456996	8.66E-16	1.03E-15	Up-Regulated
ANLN	1279.929607	3.890451008	0.108046754	36.00710683	6.48E-284	1.01E-281	Up-Regulated
ANO1	1528.880387	2.254794387	0.189004653	11.92983532	8.27E-33	1.29E-32	Up-Regulated
ANO1-AS1	12.66134194	2.744578879	0.361221432	7.598051051	3.01E-14	3.48E-14	Up-Regulated
ANO1-AS2	1.610277214	2.883411683	0.336415833	8.570974971	1.03E-17	1.26E-17	Up-Regulated
ANO4	100.6220777	-4.623671358	0.203349331	-22.73757837	1.90E-114	1.05E-113	Down-Regulated
ANO9	1366.542505	4.095241792	0.142966676	28.64472964	1.86E-180	2.96E-179	Up-Regulated
ANOS1	597.0733796	3.23914366	0.170566686	18.99048247	2.04E-80	6.57E-80	Up-Regulated
ANP32D	0.536779324	-3.519154765	0.293504358	-11.99012782	4.00E-33	6.27E-33	Down-Regulated
ANPEP	2537.001872	4.039098425	0.21817813	18.51284739	1.63E-76	4.89E-76	Up-Regulated
ANTXR2	1556.094452	-3.299505564	0.132677855	-24.8685477	1.63E-136	1.29E-135	Down-Regulated
ANTXRL	44.67096919	4.235969697	0.286182894	14.80161737	1.43E-49	2.90E-49	Up-Regulated
ANXA2P2	239.6896696	2.233790838	0.120968194	18.46593524	3.88E-76	1.16E-75	Up-Regulated
ANXA3	2137.349802	4.331100775	0.134598703	32.17787891	3.60E-227	1.26E-225	Up-Regulated
AOAH	262.7072456	2.360644532	0.16740131	14.10170884	3.71E-45	7.01E-45	Up-Regulated
AOC1	1463.353787	9.027706227	0.289142729	31.22231801	5.31E-214	1.50E-212	Up-Regulated
AOC3	728.102637	-2.646864759	0.183669273	-14.41103736	4.41E-47	8.63E-47	Down-Regulated
AOX1	1181.924586	-4.55219661	0.175819799	-25.89126274	8.35E-148	8.04E-147	Down-Regulated
AOX2P	1.726440877	-5.148667851	0.296575846	-17.36037483	1.65E-67	4.34E-67	Down-Regulated
AOX3P	4.4583084	-5.169445693	0.265176453	-19.49436169	1.23E-84	4.21E-84	Down-Regulated
AP000230.1	19.97601882	4.253749286	0.24063911	17.67688259	6.32E-70	1.72E-69	Up-Regulated
AP000251.3	103.3285171	8.026897183	0.245337082	32.71783103	8.71E-235	3.61E-233	Up-Regulated
AP000280.66	16.91875323	-5.681565576	0.248666726	-22.84811349	1.53E-115	8.49E-115	Down-Regulated
AP000295.9	38.90505512	2.825761425	0.278150447	10.15911159	3.02E-24	4.12E-24	Up-Regulated
AP000304.12	1.422964077	2.589560014	0.489901761	5.285876104	1.25E-07	1.31E-07	Up-Regulated
AP000320.6	12.85782936	3.424889821	0.201375095	17.00751437	7.22E-65	1.84E-64	Up-Regulated
AP000345.1	5.375010256	-2.027122001	0.220044482	-9.212328255	3.19E-20	4.08E-20	Down-Regulated
AP000347.4	50.44832967	-2.467765286	0.136069258	-18.13609722	1.65E-73	4.78E-73	Down-Regulated
AP000349.2	2.641175853	-4.90120078	0.786717115	-6.229940449	4.67E-10	5.05E-10	Down-Regulated
AP000350.10	14.42680573	2.458552955	0.381097184	6.451249335	1.11E-10	1.21E-10	Up-Regulated
AP000432.2	139.108746	9.512178208	0.403927167	23.54924103	1.28E-122	8.00E-122	Up-Regulated
AP000432.3	2.493555582	3.291037938	0.31440642	10.46746418	1.22E-25	1.70E-25	Up-Regulated
AP000436.4	0.660554246	-2.020624905	0.226959873	-8.903005094	5.44E-19	6.81E-19	Down-Regulated
AP000439.1	2.008504572	2.819672259	0.318048718	8.865535677	7.61E-19	9.51E-19	Up-Regulated
AP000439.2	1.537051525	3.178082562	0.313560092	10.13548167	3.84E-24	5.24E-24	Up-Regulated
AP000442.4	1.12082867	-4.227932704	0.210800779	-20.05653266	1.77E-89	6.54E-89	Down-Regulated
AP000473.5	32.89387836	-3.764990547	0.158130662	-23.8093644	2.67E-125	1.75E-124	Down-Regulated
AP000473.8	62.07623972	-4.383825893	0.16646832	-26.33429525	7.77E-153	8.25E-152	Down-Regulated
AP000568.2	1.853678299	2.426180025	0.308210465	7.871828826	3.49E-15	4.11E-15	Up-Regulated
AP000569.9	1.089211144	2.54718454	0.301542625	8.447179028	2.98E-17	3.63E-17	Up-Regulated
AP000577.2	3.887229711	-2.923639586	0.150596329	-19.41375074	5.91E-84	2.01E-83	Down-Regulated
AP000647.3	0.783010147	2.283708411	0.407388622	5.605724583	2.07E-08	2.20E-08	Up-Regulated
AP000688.29	23.73084594	3.433852881	0.271556867	12.64506003	1.19E-36	1.97E-36	Up-Regulated
AP000692.9	12.06841532	-2.783306421	0.130118601	-21.3905344	1.64E-101	7.35E-101	Down-Regulated
AP000695.4	12.09889613	2.071834067	0.172198395	12.03166884	2.42E-33	3.81E-33	Up-Regulated
AP000696.2	2.715887257	3.784305786	0.539528702	7.014095404	2.31E-12	2.59E-12	Up-Regulated
AP000704.5	16.85380764	3.202527576	0.154848164	20.68172777	5.06E-95	2.04E-94	Up-Regulated
AP000783.1	20.12434603	-2.789077258	0.150345955	-18.55106278	8.00E-77	2.41E-76	Down-Regulated
AP000866.1	19.15577741	-2.129671965	0.133977997	-15.89568449	6.79E-57	1.55E-56	Down-Regulated
AP000892.4	1.991701541	2.691731122	0.252935555	10.64196422	1.90E-26	2.70E-26	Up-Regulated
AP000892.6	1255.694053	-2.067585775	0.156245478	-13.23293197	5.66E-40	9.87E-40	Down-Regulated
AP000997.2	3.300647901	3.893259001	0.406834879	9.56962935	1.07E-21	1.41E-21	Up-Regulated
AP001046.6	1.02348972	-2.469057788	0.246550606	-10.01440566	1.32E-23	1.78E-23	Down-Regulated
AP001048.4	1.259249542	-3.368647971	0.311070002	-10.82922798	2.50E-27	3.59E-27	Down-Regulated
AP001057.1	4.877579377	2.550564704	0.253029169	10.08012127	6.76E-24	9.19E-24	Up-Regulated
AP001058.3	1.630027521	2.401523524	0.268824124	8.933437541	4.13E-19	5.18E-19	Up-Regulated
AP001059.5	2.614400355	3.434953772	0.2890315	11.88435783	1.43E-32	2.22E-32	Up-Regulated
AP001059.6	1.288659215	2.585275054	0.281844341	9.172705194	4.61E-20	5.88E-20	Up-Regulated
AP001059.7	4.147975539	2.678851667	0.249347885	10.74343046	6.36E-27	9.08E-27	Up-Regulated
AP001062.8	15.46012249	-2.963275898	0.248908941	-11.90506009	1.11E-32	1.73E-32	Down-Regulated
AP001065.7	2.356286234	-3.63288489	0.174234371	-20.85056392	1.51E-96	6.22E-96	Down-Regulated
AP001172.2	1.642106657	-4.430236604	0.19389253	-22.84892871	1.50E-115	8.34E-115	Down-Regulated
AP001425.14	0.974114372	2.550675874	0.598249295	4.263566866	2.01E-05	2.06E-05	Up-Regulated
AP001439.2	1.148209168	2.675863706	0.315044273	8.493611644	2.00E-17	2.44E-17	Up-Regulated
AP001442.2	6.761922138	2.092320603	0.193913943	10.7899441	3.84E-27	5.49E-27	Up-Regulated
AP001471.1	1.649319633	-3.153083834	0.160086083	-19.69617701	2.33E-86	8.15E-86	Down-Regulated
AP001476.2	35.88625248	-3.590100287	0.243513417	-14.742926	3.42E-49	6.89E-49	Down-Regulated
AP001615.9	11.33886253	4.897929819	0.72328729	6.771762599	1.27E-11	1.41E-11	Up-Regulated
AP001625.4	1.989978554	2.606093291	0.329922656	7.899103748	2.81E-15	3.31E-15	Up-Regulated
AP001626.1	30.29879431	6.48742333	0.308992189	20.99542825	7.22E-98	3.06E-97	Up-Regulated
AP001628.7	1.26007167	-2.390002569	0.240054714	-9.956074295	2.37E-23	3.19E-23	Down-Regulated
AP001631.10	3.522075846	4.066401949	0.349053799	11.64978567	2.30E-31	3.51E-31	Up-Regulated
AP001631.9	21.92555066	5.920707965	0.307942165	19.22668812	2.21E-82	7.34E-82	Up-Regulated
AP002518.1	29.32305673	3.297678742	0.301520792	10.93682036	7.68E-28	1.11E-27	Up-Regulated
AP002954.3	14.33642859	-3.122848926	0.148364891	-21.04843603	2.36E-98	1.01E-97	Down-Regulated
AP002954.4	3.268483448	3.557207726	0.280615646	12.67644114	7.99E-37	1.32E-36	Up-Regulated
AP003068.23	152.8895187	2.216532651	0.119468297	18.55331252	7.67E-77	2.32E-76	Up-Regulated
AP003391.1	12.15108757	3.675553661	0.256617895	14.32306062	1.57E-46	3.04E-46	Up-Regulated
AP003774.6	1.891467603	2.666362752	0.314129871	8.48809043	2.10E-17	2.56E-17	Up-Regulated
AP003900.6	3.437768851	4.266867979	0.627825633	6.796262774	1.07E-11	1.19E-11	Up-Regulated
AP004290.1	1.621373188	-2.103078464	0.165688652	-12.69295415	6.47E-37	1.07E-36	Down-Regulated
AP004782.1	5.616923716	3.72654461	0.355635997	10.47853602	1.08E-25	1.52E-25	Up-Regulated
AP1S3	182.2129586	3.590130143	0.114399914	31.38228002	3.53E-216	1.04E-214	Up-Regulated
AP4B1-AS1	38.63250036	-2.069972353	0.128879148	-16.06134413	4.76E-58	1.10E-57	Down-Regulated
APBA2	525.7676588	2.122417321	0.133128444	15.94262845	3.21E-57	7.34E-57	Up-Regulated
APBB1	1377.463798	-2.32348667	0.103524753	-22.44377886	1.47E-111	7.78E-111	Down-Regulated
APBB1IP	450.4740783	2.266350467	0.1520062	14.90959229	2.85E-50	5.86E-50	Up-Regulated
APBB3	1362.056358	-2.584164334	0.093332918	-27.68759834	9.85E-169	1.34E-167	Down-Regulated
APCDD1L	76.76453625	4.904952544	0.241860607	20.28008036	1.93E-91	7.36E-91	Up-Regulated
APELA	36.81359615	5.226650729	0.309839859	16.86887785	7.62E-64	1.92E-63	Up-Regulated
APITD1-CORT	104.384495	2.483193198	0.103612661	23.96611749	6.28E-127	4.23E-126	Up-Regulated
APLNR	334.9609945	2.518231801	0.170079142	14.80623536	1.34E-49	2.71E-49	Up-Regulated
APLP1	1647.938074	4.50721219	0.18662735	24.15086635	7.31E-129	5.07E-128	Up-Regulated
APOA1	5099.542401	3.549723972	0.221010368	16.0613459	4.76E-58	1.10E-57	Up-Regulated
APOA1BP	6493.04551	2.410883259	0.087196375	27.64889313	2.88E-168	3.88E-167	Up-Regulated
APOA2	2.064862577	-2.245349283	0.276612898	-8.11729786	4.77E-16	5.69E-16	Down-Regulated
APOA4	0.820473052	-3.246827708	0.471516338	-6.885928319	5.74E-12	6.39E-12	Down-Regulated
APOB	18.78949845	-2.368042472	0.250379321	-9.457819697	3.14E-21	4.09E-21	Down-Regulated
APOBEC1	0.91777617	2.437026555	0.489884724	4.974693913	6.54E-07	6.80E-07	Up-Regulated
APOBEC3A	70.9518308	2.78376826	0.192175184	14.48557617	1.49E-47	2.95E-47	Up-Regulated
APOBEC3B	598.3419208	4.928583361	0.164956588	29.87806319	3.79E-196	7.79E-195	Up-Regulated
APOBEC3H	26.67674131	2.244668225	0.170642926	13.15418267	1.61E-39	2.78E-39	Up-Regulated
APOBEC4	18.4348222	4.040965674	0.371053186	10.89052952	1.28E-27	1.84E-27	Up-Regulated
APOBR	230.3062264	2.302808061	0.146814059	15.6852013	1.91E-55	4.25E-55	Up-Regulated
APOC2	93.62440102	5.240128121	0.226755976	23.10910703	3.75E-118	2.17E-117	Up-Regulated
APOC3	2.063159693	-2.996593693	0.374172761	-8.008583224	1.16E-15	1.38E-15	Down-Regulated
APOC4-APOC2	283.7660744	4.829063536	0.186141467	25.94297566	2.18E-148	2.11E-147	Up-Regulated
APOD	1020.114256	-2.677924212	0.158703743	-16.87373066	7.02E-64	1.77E-63	Down-Regulated
AQP12A	4.44799533	3.737165145	0.386258789	9.6752883	3.84E-22	5.06E-22	Up-Regulated
AQP12B	18.65992188	3.508162789	0.297883507	11.77696214	5.13E-32	7.90E-32	Up-Regulated
AQP2	17.82129082	3.230512345	0.247154323	13.07083084	4.83E-39	8.28E-39	Up-Regulated
AQP6	104.4166353	5.517629286	0.236162364	23.36371132	1.00E-120	6.05E-120	Up-Regulated
AQP7P1	3.623595987	-3.035251127	0.525562949	-5.775238025	7.68E-09	8.18E-09	Down-Regulated
AQP7P2	1.637717383	-3.991456905	0.378327358	-10.55027298	5.06E-26	7.14E-26	Down-Regulated
AQP7P4	0.749722699	-3.984018242	1.217971851	-3.271026533	0.001071579	0.001080342	Down-Regulated
AQP9	520.5300122	4.236155608	0.20592704	20.57114793	4.98E-94	1.98E-93	Up-Regulated
ARAP1-AS1	85.93217512	4.382860432	0.481604929	9.100530688	8.99E-20	1.14E-19	Up-Regulated
ARF6	5804.375073	2.016386869	0.08144349	24.75810967	2.54E-135	1.96E-134	Up-Regulated
ARFGEF3	566.9135318	3.437430191	0.143256809	23.99488167	3.14E-127	2.12E-126	Up-Regulated
ARG1	5.579706287	-2.306724749	0.183662497	-12.55958506	3.52E-36	5.78E-36	Down-Regulated
ARG2	403.1725091	-2.052123689	0.15542691	-13.20314283	8.41E-40	1.46E-39	Down-Regulated
ARHGAP10	764.5811856	-3.353556754	0.101015536	-33.1984255	1.13E-241	5.24E-240	Down-Regulated
ARHGAP11B	341.8003627	2.682617333	0.114274826	23.47513829	7.32E-122	4.51E-121	Up-Regulated
ARHGAP26-AS1	18.02050412	6.493556494	0.357228969	18.17757534	7.77E-74	2.26E-73	Up-Regulated
ARHGAP36	6.43975925	2.031429274	0.294140999	6.906311199	4.97E-12	5.55E-12	Up-Regulated
ARHGAP39	1975.562716	2.625101895	0.095666899	27.44002272	9.14E-166	1.18E-164	Up-Regulated
ARHGAP40	92.13476694	5.744638488	0.237978192	24.13934841	9.66E-129	6.68E-128	Up-Regulated
ARHGAP6	472.3047649	-3.848284109	0.147230559	-26.13780814	1.36E-150	1.38E-149	Down-Regulated
ARHGDIG	42.18285508	2.168536337	0.20685066	10.48358432	1.03E-25	1.44E-25	Up-Regulated
ARHGEF16	574.1139605	2.28143276	0.122342076	18.64798144	1.31E-77	4.02E-77	Up-Regulated
ARHGEF25	1471.370283	-2.399999228	0.115144146	-20.84343235	1.75E-96	7.20E-96	Down-Regulated
ARHGEF26	276.162142	-2.135606186	0.118472229	-18.02621758	1.21E-72	3.45E-72	Down-Regulated
ARHGEF28	1280.071626	-2.106815578	0.108713056	-19.37960032	1.15E-83	3.88E-83	Down-Regulated
ARHGEF35	793.2118666	3.026054076	0.14210492	21.294506	1.28E-100	5.66E-100	Up-Regulated
ARHGEF38	23.77053821	3.881769286	0.255552828	15.18969413	4.14E-52	8.75E-52	Up-Regulated
ARHGEF6	630.0516735	-2.1373232	0.114444509	-18.67562909	7.82E-78	2.40E-77	Down-Regulated
ARHGEF7-AS2	2.706144752	-5.101591167	0.219874457	-23.2022911	4.32E-119	2.55E-118	Down-Regulated
ARID3C	14.52882184	2.537026917	0.232063802	10.93245433	8.06E-28	1.17E-27	Up-Regulated
ARL11	97.05813424	2.928177112	0.150868873	19.4087558	6.51E-84	2.21E-83	Up-Regulated
ARL14	8.162597691	4.070066999	0.329388761	12.3564234	4.50E-35	7.25E-35	Up-Regulated
ARL14EPL	5.792746679	3.573054151	0.351430705	10.16716553	2.78E-24	3.80E-24	Up-Regulated
ARL4C	6234.107993	4.669228568	0.140905379	33.1373338	8.62E-241	3.97E-239	Up-Regulated
ARL6IP1P2	1.081126613	2.365502981	0.263222153	8.986716947	2.55E-19	3.21E-19	Up-Regulated
ARMC12	35.92980806	-2.105744708	0.149705926	-14.06587413	6.16E-45	1.16E-44	Down-Regulated
ARMC3	251.6226455	5.966414373	0.22219059	26.85268701	7.85E-159	9.22E-158	Up-Regulated
ARMCX1	815.9777559	-2.202321424	0.099567512	-22.11887584	2.08E-108	1.05E-107	Down-Regulated
ARMCX3-AS1	3.939826396	-2.601695496	0.228021504	-11.409869	3.73E-30	5.60E-30	Down-Regulated
ARMS2	3.039621461	-3.423377553	0.250720907	-13.65413675	1.91E-42	3.46E-42	Down-Regulated
ARNTL	685.4365583	-2.12939835	0.096909164	-21.97313703	5.20E-107	2.54E-106	Down-Regulated
ARNTL2	469.8542117	3.768917757	0.154010973	24.47174827	2.95E-132	2.16E-131	Up-Regulated
ARPC1B	8524.395977	2.799214251	0.109426027	25.58088166	2.49E-144	2.25E-143	Up-Regulated
ARPC3P5	1.307313895	2.708917396	0.297384896	9.109129066	8.30E-20	1.05E-19	Up-Regulated
ARPC5	9121.202429	2.022619987	0.082269705	24.58523439	1.82E-133	1.36E-132	Up-Regulated
ARRDC5	7.169051096	2.02084797	0.20175599	10.01629724	1.29E-23	1.75E-23	Up-Regulated
ARSD-AS1	18.29515802	5.758596971	0.352142046	16.35305137	4.14E-60	9.90E-60	Up-Regulated
ARSH	12.02644006	5.739696398	0.301199919	19.05610209	5.85E-81	1.90E-80	Up-Regulated
ART3	6.256929686	-2.384741066	0.20126863	-11.84854821	2.19E-32	3.39E-32	Down-Regulated
ART4	11.34636169	-2.907931758	0.202178324	-14.38300455	6.62E-47	1.29E-46	Down-Regulated
ART5	71.48488909	-2.031636471	0.152490032	-13.32307718	1.70E-40	2.98E-40	Down-Regulated
ARV1	1168.705554	2.006187722	0.08437845	23.7760676	5.91E-125	3.84E-124	Up-Regulated
ARX	979.8955716	-5.76739885	0.337778458	-17.0745017	2.30E-65	5.90E-65	Down-Regulated
ASB11	0.398194422	-2.041134947	0.401065177	-5.0892849	3.59E-07	3.75E-07	Down-Regulated
ASB9	105.0738288	2.594453684	0.152160751	17.05074184	3.45E-65	8.83E-65	Up-Regulated
ASB9P1	12.14354768	2.785568424	0.195102806	14.27743909	3.03E-46	5.83E-46	Up-Regulated
ASCL2	256.0133863	5.148576367	0.194681971	26.44608712	4.05E-154	4.43E-153	Up-Regulated
ASH1L-IT1	1.150194691	2.268340239	0.261746499	8.666172239	4.47E-18	5.51E-18	Up-Regulated
ASIC2	49.7247477	2.841071375	0.28611574	9.929797564	3.09E-23	4.15E-23	Up-Regulated
ASIC3	158.3297815	-2.305814942	0.1467091	-15.71691829	1.16E-55	2.58E-55	Down-Regulated
ASNSP1	8.200606472	5.622333343	0.500990405	11.22243716	3.16E-29	4.67E-29	Up-Regulated
ASPA	73.49608075	-4.637178222	0.198831634	-23.32213502	2.64E-120	1.59E-119	Down-Regulated
ASPG	369.879497	-3.747217608	0.191083294	-19.61038843	1.26E-85	4.38E-85	Down-Regulated
ASPHD1	445.7520503	3.113447554	0.165101757	18.85774936	2.54E-79	8.01E-79	Up-Regulated
ASPRV1	96.20313412	-2.347826344	0.124084671	-18.92116353	7.64E-80	2.43E-79	Down-Regulated
ASRGL1	3473.507571	5.308276264	0.162919678	32.58216757	7.34E-233	2.88E-231	Up-Regulated
ASS1	25468.81177	3.503709108	0.112700249	31.08874324	3.42E-212	9.23E-211	Up-Regulated
ASS1P1	2.064019685	2.023807615	0.273657927	7.395391888	1.41E-13	1.61E-13	Up-Regulated
ASS1P11	2.052673174	3.013084128	0.307431823	9.800820555	1.12E-22	1.49E-22	Up-Regulated
ASTL	29.49051124	2.606072961	0.198965738	13.09809913	3.38E-39	5.80E-39	Up-Regulated
ASXL3	177.3367949	-3.436738896	0.223257169	-15.3936329	1.81E-53	3.89E-53	Down-Regulated
ATF4P1	2.175012825	-2.618680528	0.146219627	-17.90922725	9.99E-72	2.80E-71	Down-Regulated
ATF4P2	2.205846779	-2.588161749	0.148891143	-17.38291281	1.11E-67	2.94E-67	Down-Regulated
ATF5	3506.895412	2.421251948	0.111223334	21.76928048	4.54E-105	2.16E-104	Up-Regulated
ATG16L2	1279.2216	-3.010801046	0.099933361	-30.1280875	2.08E-199	4.57E-198	Down-Regulated
ATG9B	248.5921219	2.825582136	0.138721123	20.3687952	3.16E-92	1.22E-91	Up-Regulated
ATM	1927.153201	-2.00510573	0.083545537	-24.00015359	2.77E-127	1.87E-126	Down-Regulated
ATOH8	501.4714126	-2.544991696	0.161310013	-15.77702242	4.48E-56	1.01E-55	Down-Regulated
ATP10B	296.8277272	5.162533026	0.223339017	23.11523129	3.25E-118	1.89E-117	Up-Regulated
ATP12A	52.18876292	6.972752786	0.350058341	19.91883057	2.79E-88	1.01E-87	Up-Regulated
ATP13A5-AS1	1.317072674	2.959761436	0.317425171	9.324280814	1.12E-20	1.44E-20	Up-Regulated
ATP1A2	548.4136219	-3.260514415	0.264314712	-12.33572806	5.82E-35	9.36E-35	Down-Regulated
ATP1A3	375.7989918	5.489974064	0.252138845	21.77361468	4.13E-105	1.96E-104	Up-Regulated
ATP1B1P1	3.732793591	-3.160202495	0.154258236	-20.48644256	2.84E-93	1.12E-92	Down-Regulated
ATP1B3-AS1	8.95652172	-4.893719002	0.210480003	-23.25028002	1.41E-119	8.42E-119	Down-Regulated
ATP2A1-AS1	40.92559759	4.073614596	0.164684204	24.7359157	4.40E-135	3.37E-134	Up-Regulated
ATP2B2	505.0033207	5.402270517	0.185760436	29.08192206	6.08E-186	1.05E-184	Up-Regulated
ATP2B3	37.43903867	2.624956481	0.208198302	12.60796299	1.91E-36	3.14E-36	Up-Regulated
ATP2C2	170.3367795	3.181899199	0.171808697	18.5200124	1.42E-76	4.29E-76	Up-Regulated
ATP5A1P3	1.815679936	-2.775015995	0.176116809	-15.75667885	6.18E-56	1.39E-55	Down-Regulated
ATP5C1	10944.77357	2.140581362	0.086128547	24.85333199	2.38E-136	1.88E-135	Up-Regulated
ATP5F1P3	1.149668623	2.575363097	0.387395106	6.647897871	2.97E-11	3.28E-11	Up-Regulated
ATP5G1	3994.057979	2.084647835	0.115874714	17.99053277	2.31E-72	6.55E-72	Up-Regulated
ATP5G1P3	1.653485144	2.158537252	0.288373686	7.4852088	7.14E-14	8.22E-14	Up-Regulated
ATP5G1P4	5.495204723	4.023399496	0.27073004	14.86129687	5.88E-50	1.20E-49	Up-Regulated
ATP5HP2	0.918013539	2.411125853	0.323882097	7.444455482	9.73E-14	1.12E-13	Up-Regulated
ATP5J	5903.26092	2.057087195	0.093152958	22.08289724	4.62E-108	2.30E-107	Up-Regulated
ATP5J2	9967.493446	3.25822914	0.10929203	29.81213853	2.72E-195	5.47E-194	Up-Regulated
ATP6V0A4	24.5736589	3.587439913	0.239444156	14.98236572	9.57E-51	1.98E-50	Up-Regulated
ATP6V0B	6821.421317	2.123947255	0.099793049	21.28351893	1.61E-100	7.14E-100	Up-Regulated
ATP6V0CP3	2.651915214	-3.218220888	0.165131602	-19.48882497	1.37E-84	4.68E-84	Down-Regulated
ATP6V0D2	16.82059623	2.651828926	0.240191018	11.04049996	2.44E-28	3.55E-28	Up-Regulated
ATP6V0E1P2	0.978106686	2.51824784	0.303001292	8.311013531	9.49E-17	1.15E-16	Up-Regulated
ATP6V0E2	2499.650683	2.566495396	0.094784914	27.07704517	1.84E-161	2.25E-160	Up-Regulated
ATP6V1B1-AS1	8.523937938	2.148723122	0.180168273	11.92620145	8.64E-33	1.35E-32	Up-Regulated
ATP6V1F	5305.301278	2.071562791	0.091719054	22.58595905	5.96E-113	3.21E-112	Up-Regulated
ATP8A1	925.5636094	-3.396495152	0.115127027	-29.5021528	2.70E-191	5.04E-190	Down-Regulated
ATP8B1	1559.726322	2.15441823	0.134033875	16.0736846	3.90E-58	9.06E-58	Up-Regulated
ATP8B2	1934.878305	-2.246474219	0.103884797	-21.62466777	1.05E-103	4.90E-103	Down-Regulated
ATRNL1	316.272564	-3.983045895	0.216840703	-18.36853433	2.35E-75	6.95E-75	Down-Regulated
ATXN8OS	1.006431717	2.60199348	0.608798589	4.2739808	1.92E-05	1.97E-05	Up-Regulated
AVPI1	1006.786257	-2.527676324	0.116292844	-21.73544164	9.49E-105	4.49E-104	Down-Regulated
AVPR1B	11.00334374	5.419710377	0.301655057	17.9665822	3.56E-72	1.01E-71	Up-Regulated
AVPR2	93.05414225	2.481435736	0.21408267	11.59101641	4.58E-31	6.95E-31	Up-Regulated
AWAT1	2.108286137	3.182760033	0.414087749	7.686197045	1.52E-14	1.76E-14	Up-Regulated
AZGP1P1	1.522116224	2.138081514	0.396094343	5.397909743	6.74E-08	7.09E-08	Up-Regulated
B3GALNT1P1	4.428132786	4.389341104	0.270823329	16.20739663	4.47E-59	1.05E-58	Up-Regulated
B3GALT1	94.18104696	2.023213712	0.226151033	8.94629438	3.68E-19	4.62E-19	Up-Regulated
B3GALT2	78.52254372	-3.296061665	0.18794008	-17.5378326	7.37E-69	1.97E-68	Down-Regulated
B3GAT1	152.4466442	2.39455348	0.245476368	9.754720995	1.76E-22	2.33E-22	Up-Regulated
B3GAT2	57.75884578	-2.139741484	0.120034583	-17.82604178	4.44E-71	1.23E-70	Down-Regulated
B3GNT2	1832.824094	2.625057291	0.090746254	28.92744525	5.39E-184	9.02E-183	Up-Regulated
B3GNT3	1146.204157	6.631044596	0.207946044	31.888294	3.88E-223	1.26E-221	Up-Regulated
B4GALNT2	10.76106451	4.610826834	0.362727538	12.71154337	5.10E-37	8.48E-37	Up-Regulated
B4GALNT3	775.4089788	2.978284847	0.145656324	20.44734321	6.34E-93	2.48E-92	Up-Regulated
BAALC-AS1	96.6851597	2.446079223	0.126876358	19.27923574	8.03E-83	2.68E-82	Up-Regulated
BACE2	5800.961238	2.90052627	0.12397866	23.39536715	4.76E-121	2.90E-120	Up-Regulated
BAGE2	4.940743935	4.193664477	0.621580368	6.746777557	1.51E-11	1.67E-11	Up-Regulated
BAHCC1	742.1298557	-3.008204024	0.160474481	-18.74568471	2.10E-78	6.54E-78	Down-Regulated
BAIAP2	3547.213348	2.146700483	0.103653746	20.710303	2.80E-95	1.13E-94	Up-Regulated
BAIAP3	474.6454668	2.066109397	0.161247361	12.81329121	1.38E-37	2.31E-37	Up-Regulated
BAK1	2292.440549	2.631365449	0.088514264	29.72815141	3.32E-194	6.60E-193	Up-Regulated
BAMBI	791.423688	-3.621860371	0.189898558	-19.07260594	4.27E-81	1.39E-80	Down-Regulated
BANCR	6.821300786	4.721528569	0.371120447	12.72236172	4.44E-37	7.39E-37	Up-Regulated
BANF1P1	1.33334649	2.393029464	0.278918107	8.579684861	9.51E-18	1.17E-17	Up-Regulated
BANF2	2.618400514	3.49292084	0.297566388	11.73829094	8.11E-32	1.24E-31	Up-Regulated
BANK1	198.4470231	3.666390185	0.208679423	17.56948591	4.22E-69	1.14E-68	Up-Regulated
BARX1	85.57225888	3.718280638	0.280275358	13.26652711	3.62E-40	6.32E-40	Up-Regulated
BARX2	475.8181355	6.650146859	0.245115028	27.13071864	4.28E-162	5.28E-161	Up-Regulated
BASP1P1	28.43930139	6.924805521	0.329792127	20.99748582	6.91E-98	2.93E-97	Up-Regulated
BATF	89.39873783	2.55225631	0.169499321	15.05761964	3.08E-51	6.41E-51	Up-Regulated
BATF2	370.5292152	2.108137619	0.142674206	14.77588473	2.10E-49	4.24E-49	Up-Regulated
BBOX1	565.3703615	6.918902894	0.221905036	31.17956678	2.02E-213	5.58E-212	Up-Regulated
BBOX1-AS1	97.92383232	7.101149681	0.263296984	26.970114	3.31E-160	3.99E-159	Up-Regulated
BCAM	90257.96216	4.62216134	0.131099788	35.25681778	2.70E-272	2.54E-270	Up-Regulated
BCAP31P1	1.06055238	2.377929768	0.478083472	4.973879891	6.56E-07	6.83E-07	Up-Regulated
BCAS2P1	0.696312875	2.112208861	0.398028951	5.306671422	1.12E-07	1.17E-07	Up-Regulated
BCAT1	9935.832196	2.683527493	0.21677735	12.37918764	3.39E-35	5.47E-35	Up-Regulated
BCL11A	1182.77288	5.113026604	0.157573352	32.4485488	5.68E-231	2.16E-229	Up-Regulated
BCL2	785.8757021	-2.276895188	0.128219639	-17.7577726	1.50E-70	4.13E-70	Down-Regulated
BCL2A1	134.9786542	2.841551001	0.174669373	16.26816966	1.66E-59	3.94E-59	Up-Regulated
BCL2L1	7150.575199	2.429565122	0.081206517	29.91835156	1.14E-196	2.37E-195	Up-Regulated
BCL2L12P1	1.475954444	2.73416693	0.278126224	9.830669304	8.31E-23	1.11E-22	Up-Regulated
BCL2L14	99.30242295	6.125973797	0.195903816	31.27031381	1.18E-214	3.38E-213	Up-Regulated
BCL2L15	97.59933564	2.43045763	0.20615046	11.78972695	4.41E-32	6.80E-32	Up-Regulated
BCYRN1	1602.362706	4.864538668	0.16874879	28.82710259	9.81E-183	1.62E-181	Up-Regulated
BDH2	1304.443483	-2.009882224	0.088901555	-22.60795363	3.62E-113	1.96E-112	Down-Regulated
BEAN1-AS1	6.504821894	-2.297319582	0.153563994	-14.96001452	1.34E-50	2.76E-50	Down-Regulated
BECN2	3.168726602	2.799346943	0.296517329	9.440753257	3.70E-21	4.81E-21	Up-Regulated
BEGAIN	185.4151078	-2.83737133	0.15782113	-17.97839957	2.88E-72	8.14E-72	Down-Regulated
BEND3	702.8758006	2.957426425	0.086163864	34.32328003	3.53E-258	2.33E-256	Up-Regulated
BEST1	274.9733372	-2.348598337	0.101756588	-23.08055322	7.26E-118	4.19E-117	Down-Regulated
BEST3	4.144520438	2.123045651	0.260404547	8.152874743	3.55E-16	4.25E-16	Up-Regulated
BFSP2	6.952253166	4.846255572	0.304595625	15.91045693	5.36E-57	1.22E-56	Up-Regulated
BFSP2-AS1	0.956799312	2.082844251	0.345047413	6.036400141	1.58E-09	1.69E-09	Up-Regulated
BHLHA15	40.35825588	4.966187666	0.206398957	24.06110837	6.39E-128	4.36E-127	Up-Regulated
BHLHA9	2.028585854	3.360774044	0.444286384	7.564431786	3.90E-14	4.49E-14	Up-Regulated
BHLHE41	10609.08868	3.778045674	0.149049584	25.34757613	9.56E-142	8.27E-141	Up-Regulated
BHMG1	4.424184864	3.177587019	0.268924892	11.81589027	3.23E-32	4.99E-32	Up-Regulated
BHMT2	152.4566284	-2.646471771	0.207796343	-12.73589194	3.74E-37	6.22E-37	Down-Regulated
BICC1	706.7270489	-2.044505197	0.155950124	-13.10999408	2.89E-39	4.97E-39	Down-Regulated
BID	1503.859777	2.385258553	0.101138901	23.58398729	5.63E-123	3.54E-122	Up-Regulated
BIK	533.8261735	6.329396944	0.173097415	36.56551972	1.01E-292	2.66E-290	Up-Regulated
BIRC7	13.68141171	2.122214652	0.257393336	8.245025626	1.65E-16	1.98E-16	Up-Regulated
BLACAT1	559.7489491	5.391401324	0.154598338	34.87360472	1.87E-266	1.50E-264	Up-Regulated
BLID	1.278391666	-2.283293744	0.233169427	-9.792423351	1.21E-22	1.61E-22	Down-Regulated
BLNK	225.6761512	2.966439862	0.140140189	21.16765988	1.90E-99	8.24E-99	Up-Regulated
BLZF2P	1.299212744	2.026376433	0.294539642	6.879808831	5.99E-12	6.67E-12	Up-Regulated
BMP10	0.293369474	-2.556280444	0.559272928	-4.570720871	4.86E-06	5.00E-06	Down-Regulated
BMP7	3632.317262	6.686435944	0.220474214	30.32751909	4.97E-202	1.13E-200	Up-Regulated
BMPER	87.45090442	-3.302444764	0.18252416	-18.09319251	3.61E-73	1.03E-72	Down-Regulated
BMPR1APS1	6.376705872	-2.41417391	0.165962222	-14.54652678	6.14E-48	1.22E-47	Down-Regulated
BMPR1B-AS1	56.97425442	4.471266068	0.244218421	18.30847177	7.08E-75	2.08E-74	Up-Regulated
BMS1P14	1.477041759	2.086100484	0.309527848	6.739621324	1.59E-11	1.76E-11	Up-Regulated
BMS1P22	11.73480017	2.976288897	0.21856422	13.61745716	3.15E-42	5.69E-42	Up-Regulated
BMS1P7	7.426648289	-2.516231761	0.419563443	-5.997261687	2.01E-09	2.15E-09	Down-Regulated
BMX	20.85508708	-2.459632318	0.185232505	-13.27862144	3.08E-40	5.39E-40	Down-Regulated
BNC2	1869.308018	-2.827308558	0.137589892	-20.54881005	7.89E-94	3.13E-93	Down-Regulated
BNIP3P17	22.24845152	3.747856512	0.19708821	19.01613752	1.25E-80	4.04E-80	Up-Regulated
BNIP3P24	2.333955227	-2.413533562	0.174784409	-13.80863188	2.26E-43	4.16E-43	Down-Regulated
BNIP3P34	1.26712459	2.024901885	0.46692201	4.33670258	1.45E-05	1.48E-05	Up-Regulated
BNIP3P39	1.670598115	2.610131385	0.300693511	8.6803715	3.94E-18	4.87E-18	Up-Regulated
BNIP3P9	3.680303903	2.272537724	0.389294432	5.837580857	5.30E-09	5.65E-09	Up-Regulated
BNIPL	517.1861552	4.421750519	0.207505901	21.30903509	9.36E-101	4.17E-100	Up-Regulated
BOD1L2	0.906126422	-2.205145249	0.303413256	-7.267794683	3.65E-13	4.16E-13	Down-Regulated
BOLA2	476.4893704	3.085275726	0.134298973	22.97318928	8.64E-117	4.90E-116	Up-Regulated
BOLA2B	1530.453338	3.498735302	0.11706023	29.88833448	2.79E-196	5.76E-195	Up-Regulated
BOLA3	907.609536	2.643814194	0.104340275	25.33838637	1.21E-141	1.04E-140	Up-Regulated
BOLL	6.622553789	4.578215708	0.285979703	16.00888336	1.11E-57	2.55E-57	Up-Regulated
BOP1	3471.902415	2.182443989	0.100448188	21.72706178	1.14E-104	5.38E-104	Up-Regulated
BORA	384.0389988	2.103174646	0.093083812	22.59441897	4.92E-113	2.65E-112	Up-Regulated
bP-2171C21.4	11.0149915	3.395699108	0.34704854	9.784507683	1.31E-22	1.74E-22	Up-Regulated
bP-2189O9.3	2.675519412	2.358457116	0.344356226	6.848887682	7.44E-12	8.27E-12	Up-Regulated
BPESC1	0.374305364	-2.651114358	0.472755292	-5.607794148	2.05E-08	2.17E-08	Down-Regulated
BPI	39.20397897	-2.712036149	0.278353273	-9.743144444	1.97E-22	2.61E-22	Down-Regulated
BPIFA2	6.73549511	5.302886256	0.328462801	16.1445565	1.24E-58	2.90E-58	Up-Regulated
BPIFB1	27.46574074	4.76677517	0.341099215	13.97474682	2.22E-44	4.16E-44	Up-Regulated
BPIFB3	25.15504452	7.174697481	0.398577904	18.00074064	1.92E-72	5.46E-72	Up-Regulated
BPIFB4	14.62785862	5.798616441	0.360353345	16.09147389	2.93E-58	6.81E-58	Up-Regulated
BRAFP1	1.95518103	-2.331150804	0.176917914	-13.1764543	1.20E-39	2.08E-39	Down-Regulated
BRCA2	276.0725379	2.522072876	0.101373794	24.87894328	1.26E-136	9.98E-136	Up-Regulated
BRCC3P1	15.84329103	-3.860838748	0.130879891	-29.49909823	2.96E-191	5.51E-190	Down-Regulated
BRD7P1	0.464678386	-2.466824808	0.392494841	-6.284986584	3.28E-10	3.56E-10	Down-Regulated
BRI3BP	1467.222888	3.366453647	0.091283099	36.8792657	9.93E-298	3.82E-295	Up-Regulated
BRINP1	54.72662323	3.451745897	0.26869254	12.84645228	9.00E-38	1.51E-37	Up-Regulated
BRINP2	51.82814307	3.263799672	0.271213555	12.03405806	2.35E-33	3.70E-33	Up-Regulated
BRS3	17.10580453	-4.768851946	0.25629735	-18.60671577	2.83E-77	8.64E-77	Down-Regulated
BSND	28.02297961	6.208051126	0.295879121	20.98171409	9.64E-98	4.06E-97	Up-Regulated
BSNDP2	2.007143075	-2.598865926	0.235008256	-11.05861541	1.99E-28	2.91E-28	Down-Regulated
BTAF1	1954.831992	-2.543004507	0.083730206	-30.37141117	1.31E-202	3.02E-201	Down-Regulated
BTBD11	147.2441524	4.136220997	0.19772458	20.91910371	3.59E-97	1.50E-96	Up-Regulated
BTBD17	14.11519243	2.858984389	0.410418535	6.966021623	3.26E-12	3.65E-12	Up-Regulated
BTBD19	454.0376463	-2.03679117	0.135922726	-14.98491999	9.21E-51	1.91E-50	Down-Regulated
BTC	487.3666387	3.074286193	0.160287701	19.17980093	5.46E-82	1.80E-81	Up-Regulated
BTG2	8090.303184	-2.035363372	0.123325585	-16.50398311	3.43E-61	8.31E-61	Down-Regulated
BTG4	1.930337443	2.915740086	0.362475108	8.043973281	8.70E-16	1.03E-15	Up-Regulated
BTLA	29.42592504	3.016481472	0.176824687	17.05916473	2.99E-65	7.66E-65	Up-Regulated
BTNL2	2.609896145	-2.499483621	0.22139105	-11.28990362	1.47E-29	2.18E-29	Down-Regulated
BZRAP1	1945.901979	-2.393192221	0.107543449	-22.25325887	1.05E-109	5.39E-109	Down-Regulated
C10orf10	5550.197396	-3.051436857	0.151302244	-20.16782291	1.88E-90	7.03E-90	Down-Regulated
C10orf105	30.9280708	-2.279384978	0.197708556	-11.52901539	9.42E-31	1.43E-30	Down-Regulated
C10orf107	51.91777753	3.145396476	0.230446057	13.64916598	2.04E-42	3.70E-42	Up-Regulated
C10orf32-ASMT	3.477341712	4.419466255	1.482381666	2.981328193	0.00287001	0.002883874	Up-Regulated
C10orf35	296.5200868	2.417478947	0.097659093	24.75426378	2.79E-135	2.15E-134	Up-Regulated
C10orf53	2.475758319	3.688284457	0.334648211	11.02137808	3.01E-28	4.39E-28	Up-Regulated
C10orf55	28.90358629	3.369055642	0.189394021	17.78860614	8.66E-71	2.39E-70	Up-Regulated
C10orf91	64.5377736	6.666547213	0.265312517	25.12714928	2.51E-139	2.09E-138	Up-Regulated
C10orf95	166.1695093	3.683941644	0.138982557	26.50650348	8.16E-155	9.05E-154	Up-Regulated
C10orf99	123.5081227	6.318705922	0.31686126	19.94155399	1.77E-88	6.46E-88	Up-Regulated
C11orf16	24.02306819	3.699945401	0.322330252	11.47874075	1.69E-30	2.54E-30	Up-Regulated
C11orf45	175.7987724	2.354075138	0.106541766	22.09532686	3.51E-108	1.75E-107	Up-Regulated
C11orf52	410.9715821	3.442716129	0.128307636	26.8317321	1.38E-158	1.61E-157	Up-Regulated
C11orf85	58.61172418	5.607907906	0.256988581	21.82162287	1.45E-105	6.93E-105	Up-Regulated
C11orf86	7.368724044	4.801903651	0.385473405	12.45715939	1.28E-35	2.08E-35	Up-Regulated
C11orf87	6.615987398	2.111576656	0.328439521	6.429118661	1.28E-10	1.40E-10	Up-Regulated
C11orf88	49.30016251	2.782592733	0.272936615	10.19501445	2.09E-24	2.86E-24	Up-Regulated
C11orf96	5506.771241	-5.160496895	0.172065362	-29.99149176	1.27E-197	2.70E-196	Down-Regulated
C11orf97	5.848878404	3.580290734	0.439979065	8.137411561	4.04E-16	4.83E-16	Up-Regulated
C12orf42	4.407011295	2.714637477	0.315409438	8.606709717	7.52E-18	9.24E-18	Up-Regulated
C12orf54	5.779030086	-3.938996144	0.190260188	-20.70320752	3.24E-95	1.31E-94	Down-Regulated
C12orf56	157.6431952	5.048073285	0.170841484	29.54828755	6.91E-192	1.31E-190	Up-Regulated
C12orf74	8.181314018	5.050542599	0.320265634	15.76985495	5.02E-56	1.13E-55	Up-Regulated
C12orf75	1307.735471	2.056725959	0.147481198	13.94568252	3.34E-44	6.23E-44	Up-Regulated
C12orf80	1.004522385	2.354977724	0.316835002	7.432820587	1.06E-13	1.22E-13	Up-Regulated
C14orf142	653.6372955	2.212761895	0.090394991	24.47881095	2.48E-132	1.82E-131	Up-Regulated
C14orf180	12.38337587	-2.785893912	0.390411634	-7.135786098	9.62E-13	1.09E-12	Down-Regulated
C14orf39	9.818960514	-2.688681327	0.309503305	-8.687084371	3.72E-18	4.59E-18	Down-Regulated
C15orf26	31.65832775	3.788187122	0.231881255	16.33675441	5.41E-60	1.29E-59	Up-Regulated
C15orf48	482.976789	5.70540031	0.193248945	29.52357803	1.43E-191	2.69E-190	Up-Regulated
C15orf54	1.69010039	2.907019149	0.284108389	10.23207784	1.42E-24	1.96E-24	Up-Regulated
C15orf59	269.4407353	-3.048673656	0.20080629	-15.18216217	4.64E-52	9.81E-52	Down-Regulated
C15orf65	91.15631822	2.315890658	0.112222223	20.6366492	1.29E-94	5.17E-94	Up-Regulated
C16orf45	746.6765471	-2.107275458	0.144997573	-14.5331774	7.47E-48	1.48E-47	Down-Regulated
C16orf54	51.40772728	2.843339364	0.174126527	16.32915682	6.12E-60	1.46E-59	Up-Regulated
C16orf59	332.1582965	3.589521838	0.10120072	35.46933096	1.46E-275	1.56E-273	Up-Regulated
C16orf74	69.47407995	2.004125847	0.17231381	11.63067454	2.88E-31	4.39E-31	Up-Regulated
C17orf100	4.943063727	3.258267395	0.351929829	9.258287097	2.08E-20	2.66E-20	Up-Regulated
C17orf104	63.04637894	2.304469369	0.181338112	12.7081359	5.33E-37	8.85E-37	Up-Regulated
C17orf50	6.385278006	3.576315336	0.260052225	13.75229661	4.93E-43	9.02E-43	Up-Regulated
C17orf53	325.1120075	2.533132662	0.095896309	26.41533004	9.13E-154	9.94E-153	Up-Regulated
C17orf64	5.652731797	2.827933693	0.316752686	8.927891754	4.34E-19	5.45E-19	Up-Regulated
C17orf96	568.9045534	2.993580546	0.135737121	22.05425109	8.70E-108	4.32E-107	Up-Regulated
C19orf26	211.2718763	-2.478978694	0.182928168	-13.55165098	7.75E-42	1.39E-41	Down-Regulated
C19orf33	4842.737819	6.292559971	0.174766816	36.00546204	6.87E-284	1.06E-281	Up-Regulated
C19orf45	61.36349889	2.276698488	0.158647064	14.350713	1.05E-46	2.05E-46	Up-Regulated
C19orf73	46.81258218	3.699775878	0.145111505	25.49608919	2.18E-143	1.93E-142	Up-Regulated
C19orf80	4.321287984	-2.468714212	0.144166872	-17.1240048	9.83E-66	2.53E-65	Down-Regulated
C19orf81	92.11663846	4.645126519	0.170070766	27.31290404	2.98E-164	3.81E-163	Up-Regulated
C19orf84	62.42462735	6.303509103	0.253494677	24.86643575	1.72E-136	1.36E-135	Up-Regulated
C1GALT1P2	0.799965452	-3.810443236	0.291776884	-13.05944183	5.61E-39	9.61E-39	Down-Regulated
C1orf105	2.493963032	3.430311861	0.369290076	9.28893594	1.56E-20	2.00E-20	Up-Regulated
C1orf110	22.23648341	3.995927209	0.349727761	11.42582217	3.11E-30	4.67E-30	Up-Regulated
C1orf116	1053.172399	6.580865428	0.199176469	33.04037596	2.14E-239	9.58E-238	Up-Regulated
C1orf132	448.3827059	-2.767648959	0.142399904	-19.43575019	3.85E-84	1.31E-83	Down-Regulated
C1orf143	1.127204435	2.163587457	0.38850066	5.569070226	2.56E-08	2.71E-08	Up-Regulated
C1orf158	72.18226312	5.752007632	0.326863422	17.59758738	2.57E-69	6.94E-69	Up-Regulated
C1orf168	107.8167306	2.584630594	0.233257085	11.08060917	1.56E-28	2.28E-28	Up-Regulated
C1orf177	13.07505474	4.070014984	0.227523418	17.88833441	1.45E-71	4.07E-71	Up-Regulated
C1orf189	6.614945615	3.404982358	0.35121994	9.694729625	3.17E-22	4.19E-22	Up-Regulated
C1orf194	200.5313148	5.509506717	0.26955449	20.43930605	7.48E-93	2.92E-92	Up-Regulated
C1orf226	760.2150146	2.598332282	0.109868222	23.64953421	1.19E-123	7.59E-123	Up-Regulated
C1orf233	1676.992217	4.169959113	0.150082272	27.78448823	6.68E-170	9.16E-169	Up-Regulated
C1orf53	153.3782703	2.513456143	0.124547949	20.18063055	1.45E-90	5.43E-90	Up-Regulated
C1orf68	0.388605751	-3.476039271	0.58317562	-5.960535994	2.51E-09	2.69E-09	Down-Regulated
C1orf87	32.20683577	2.918219027	0.299311947	9.749757939	1.85E-22	2.45E-22	Up-Regulated
C1orf94	4.76161014	4.369998998	0.392158643	11.14344685	7.71E-29	1.13E-28	Up-Regulated
C1orf95	218.8242184	-2.446287774	0.189543227	-12.90622626	4.15E-38	7.02E-38	Down-Regulated
C1QA	4783.743734	2.331185394	0.161292208	14.45318046	2.39E-47	4.70E-47	Up-Regulated
C1QB	8160.728695	2.63754142	0.166395034	15.85108253	1.38E-56	3.13E-56	Up-Regulated
C1QBPP2	16.84239693	3.781807593	0.178774758	21.1540356	2.53E-99	1.10E-98	Up-Regulated
C1QC	7504.555279	2.962286467	0.163546312	18.11282954	2.52E-73	7.27E-73	Up-Regulated
C1QL1	393.3830671	4.262554615	0.212429487	20.06573889	1.47E-89	5.44E-89	Up-Regulated
C1QL4	279.3580017	7.389564527	0.28144402	26.25589463	6.12E-152	6.40E-151	Up-Regulated
C1QTNF1-AS1	0.992114267	-2.346812719	0.235237977	-9.976334392	1.93E-23	2.61E-23	Down-Regulated
C1QTNF7	228.9511538	-2.390829975	0.164486807	-14.53508653	7.26E-48	1.44E-47	Down-Regulated
C1R	19478.7492	-2.314793168	0.125400182	-18.45924892	4.39E-76	1.32E-75	Down-Regulated
C1S	18479.34338	-2.58714759	0.140503106	-18.41345481	1.02E-75	3.05E-75	Down-Regulated
C2	4111.904989	3.507430542	0.146998971	23.86023879	7.93E-126	5.25E-125	Up-Regulated
C20orf141	6.014832052	2.818546282	0.284270004	9.915032335	3.58E-23	4.80E-23	Up-Regulated
C20orf166-AS1	16.40034526	-3.837894513	0.244510539	-15.6962335	1.60E-55	3.57E-55	Down-Regulated
C20orf195	113.2878869	2.44721394	0.16223359	15.08450832	2.05E-51	4.28E-51	Up-Regulated
C20orf203	45.14776126	-2.372438904	0.195828362	-12.1148892	8.81E-34	1.39E-33	Down-Regulated
C20orf24	4259.019452	2.546944873	0.087393188	29.1435172	1.01E-186	1.76E-185	Up-Regulated
C20orf85	235.5886498	5.831435386	0.364744311	15.98773498	1.56E-57	3.58E-57	Up-Regulated
C21orf140	3.851898438	-2.028146029	1.02362555	-1.981335879	0.047553619	0.047558382	Down-Regulated
C21orf62	105.6747795	-5.055682596	0.237211268	-21.31299513	8.60E-101	3.83E-100	Down-Regulated
C2CD4A	52.96235021	3.203587554	0.264794844	12.09837587	1.08E-33	1.70E-33	Up-Regulated
C2CD4B	223.1510827	2.769150647	0.218048872	12.69967886	5.94E-37	9.85E-37	Up-Regulated
C2CD4D	68.32570691	4.813703341	0.152711919	31.52146453	4.41E-218	1.34E-216	Up-Regulated
C2orf27AP1	1.57772587	2.893573771	0.613936532	4.713148052	2.44E-06	2.52E-06	Up-Regulated
C2orf48	29.03053947	5.131887743	0.233703613	21.95895768	7.11E-107	3.47E-106	Up-Regulated
C2orf50	71.58408389	3.032598917	0.16356891	18.54019152	9.79E-77	2.95E-76	Up-Regulated
C2orf54	371.1619307	6.439360273	0.21796965	29.54246276	8.21E-192	1.55E-190	Up-Regulated
C2orf70	53.30848509	4.287167275	0.225014884	19.05281644	6.23E-81	2.02E-80	Up-Regulated
C2orf71	13.60890412	-3.42144911	0.231525977	-14.77781956	2.04E-49	4.12E-49	Down-Regulated
C2orf72	63.17349844	3.482565495	0.214244767	16.25507845	2.06E-59	4.86E-59	Up-Regulated
C2orf82	229.8930387	2.584058572	0.141996562	18.19803623	5.35E-74	1.56E-73	Up-Regulated
C2orf88	3161.844763	4.418830171	0.190770492	23.16306956	1.07E-118	6.30E-118	Up-Regulated
C3orf30	3.801678936	3.474819227	0.526329943	6.601978994	4.06E-11	4.46E-11	Up-Regulated
C3orf67	152.6665656	2.510529544	0.116525683	21.54486023	5.92E-103	2.71E-102	Up-Regulated
C3orf70	139.925448	-2.254555275	0.139151577	-16.20215392	4.87E-59	1.15E-58	Down-Regulated
C3orf80	96.20369492	3.490007638	0.193258003	18.05880004	6.73E-73	1.92E-72	Up-Regulated
C4A-AS1	129.2353296	-3.598278646	0.178180042	-20.19462226	1.09E-90	4.11E-90	Down-Regulated
C4B-AS1	129.2353296	-3.598278646	0.178180042	-20.19462226	1.09E-90	4.11E-90	Down-Regulated
C4BPB	480.4979132	-7.673126172	0.24057184	-31.89536298	3.10E-223	1.01E-221	Down-Regulated
C4orf19	212.3776833	4.738052027	0.16555262	28.61961373	3.83E-180	6.07E-179	Up-Regulated
C4orf48	781.7358197	4.020724723	0.15743644	25.53871729	7.33E-144	6.56E-143	Up-Regulated
C4orf51	1.046947208	2.49560456	0.352117913	7.08741153	1.37E-12	1.54E-12	Up-Regulated
C5	194.9969199	-2.125380228	0.123501321	-17.20937248	2.26E-66	5.87E-66	Down-Regulated
C5orf17	19.10079162	3.105253932	0.471836266	6.581210813	4.67E-11	5.12E-11	Up-Regulated
C5orf22	1458.619025	2.00043151	0.074108154	26.99340614	1.77E-160	2.14E-159	Up-Regulated
C5orf34	256.2716838	2.266264332	0.099449126	22.78817743	6.01E-115	3.32E-114	Up-Regulated
C5orf38	7.420392248	2.15903614	0.338754042	6.373462368	1.85E-10	2.01E-10	Up-Regulated
C5orf45	1654.762728	-2.259776188	0.089906414	-25.13476059	2.07E-139	1.73E-138	Down-Regulated
C5orf46	38.22268168	5.988326153	0.328830174	18.21099956	4.22E-74	1.23E-73	Up-Regulated
C5orf49	262.963478	2.603791357	0.188911047	13.78316088	3.22E-43	5.90E-43	Up-Regulated
C5orf66-AS1	5.252197836	3.898021908	0.387555334	10.05797511	8.47E-24	1.15E-23	Up-Regulated
C6	171.1345969	-4.151605042	0.26541031	-15.64221465	3.75E-55	8.31E-55	Down-Regulated
C6orf118	44.31087781	3.975446008	0.265765299	14.95848415	1.37E-50	2.83E-50	Up-Regulated
C6orf15	163.9070581	8.331562325	0.373280613	22.3198367	2.37E-110	1.23E-109	Up-Regulated
C6orf165	171.1299223	4.873186256	0.172878717	28.18846838	8.10E-175	1.18E-173	Up-Regulated
C6orf183	76.19613625	4.666018198	0.258311648	18.06352225	6.18E-73	1.76E-72	Up-Regulated
C6orf201	10.21435977	-2.994841827	0.140869076	-21.25975345	2.68E-100	1.18E-99	Down-Regulated
C6orf223	350.7354972	8.168425921	0.227635414	35.88380995	5.46E-282	7.37E-280	Up-Regulated
C6orf25	69.48408317	2.27694167	0.157103903	14.49322152	1.34E-47	2.64E-47	Up-Regulated
C6orf3	101.4499131	-2.724550663	0.116908742	-23.30493533	3.95E-120	2.37E-119	Down-Regulated
C6orf52	91.94635376	2.820286268	0.151714867	18.58938625	3.92E-77	1.19E-76	Up-Regulated
C6orf99	12.44309978	2.888406844	0.17667304	16.34888295	4.43E-60	1.06E-59	Up-Regulated
C7	20384.31186	-5.618594002	0.242105937	-23.2071715	3.85E-119	2.28E-118	Down-Regulated
C7orf57	90.923495	5.035293558	0.233495851	21.56480951	3.84E-103	1.77E-102	Up-Regulated
C7orf65	4.162712083	4.436608897	0.306286609	14.48515466	1.50E-47	2.96E-47	Up-Regulated
C7orf73	4533.356393	2.36537131	0.086897933	27.22011004	3.75E-163	4.70E-162	Up-Regulated
C8orf22	1.122207252	-2.832378054	0.584532311	-4.845545746	1.26E-06	1.31E-06	Down-Regulated
C8orf31	136.5387104	2.199225604	0.163139871	13.48061384	2.03E-41	3.62E-41	Up-Regulated
C8orf34-AS1	66.57875776	5.383041685	0.260317045	20.6787907	5.38E-95	2.17E-94	Up-Regulated
C8orf37-AS1	9.318810518	3.995214255	0.255692306	15.62508592	4.91E-55	1.08E-54	Up-Regulated
C8orf46	71.47377441	-2.9430985	0.134713971	-21.84701756	8.30E-106	3.99E-105	Down-Regulated
C8orf49	51.01297085	-5.183676859	0.292881669	-17.69887778	4.28E-70	1.17E-69	Down-Regulated
C9	0.699696945	-2.511039	0.274305245	-9.154177868	5.48E-20	6.97E-20	Down-Regulated
C9orf116	449.2034691	3.099935392	0.128364774	24.14942422	7.57E-129	5.25E-128	Up-Regulated
C9orf135	48.16853654	5.38449849	0.279292149	19.27909002	8.05E-83	2.68E-82	Up-Regulated
C9orf147	24.27659222	-2.421012419	0.10493975	-23.07049918	9.16E-118	5.26E-117	Down-Regulated
C9orf152	195.0826473	6.007192299	0.229607888	26.16283071	7.04E-151	7.22E-150	Up-Regulated
C9orf16	6459.076166	3.325848206	0.108007368	30.79279004	3.27E-208	8.27E-207	Up-Regulated
C9orf171	79.48497693	4.452687934	0.296685625	15.00810136	6.50E-51	1.35E-50	Up-Regulated
C9orf24	213.2094133	4.527799527	0.251661834	17.99160191	2.27E-72	6.43E-72	Up-Regulated
C9orf50	32.97619556	3.793953382	0.196036431	19.35330774	1.91E-83	6.44E-83	Up-Regulated
C9orf72	1097.06869	-2.496604391	0.099092896	-25.1945851	4.59E-140	3.89E-139	Down-Regulated
C9orf92	3.920046054	2.404872436	0.294804248	8.157523001	3.42E-16	4.09E-16	Up-Regulated
CA10	35.31226431	-2.484767606	0.445573713	-5.576557888	2.45E-08	2.59E-08	Down-Regulated
CA12	1319.55092	4.266799446	0.197475587	21.60671867	1.55E-103	7.19E-103	Up-Regulated
CA2	384.4609788	3.942781644	0.158625278	24.85594789	2.23E-136	1.76E-135	Up-Regulated
CA3-AS1	9.369927909	3.497415598	0.232834069	15.02106462	5.34E-51	1.11E-50	Up-Regulated
CA6	1.52443755	2.712276557	0.435365059	6.229890297	4.67E-10	5.05E-10	Up-Regulated
CA8	618.0278497	4.786143285	0.200953022	23.81722468	2.21E-125	1.45E-124	Up-Regulated
CA9	1026.888912	5.319508866	0.22417714	23.72904243	1.81E-124	1.17E-123	Up-Regulated
CAB39L	728.8482242	-2.210213653	0.107299938	-20.59846163	2.83E-94	1.13E-93	Down-Regulated
CABLES1	1622.335118	2.593411606	0.110881007	23.38914187	5.51E-121	3.34E-120	Up-Regulated
CABP1	33.70192664	-2.016590344	0.133692262	-15.08382243	2.07E-51	4.33E-51	Down-Regulated
CABP4	78.7697746	2.381167549	0.162195179	14.68087743	8.55E-49	1.71E-48	Up-Regulated
CABP7	118.9023716	3.533673105	0.221233362	15.97260498	1.98E-57	4.55E-57	Up-Regulated
CACNA1A	594.9781019	2.462765672	0.154132505	15.97823682	1.81E-57	4.16E-57	Up-Regulated
CACNA1B	366.1735351	5.292959371	0.188142131	28.13277037	3.89E-174	5.65E-173	Up-Regulated
CACNA1E	220.5185466	5.589563317	0.255773729	21.8535474	7.19E-106	3.46E-105	Up-Regulated
CACNA1F	80.17487519	3.522950297	0.163455666	21.55294086	4.97E-103	2.28E-102	Up-Regulated
CACNA1G	327.5779668	-2.970791808	0.198369686	-14.97603723	1.05E-50	2.18E-50	Down-Regulated
CACNA1G-AS1	8.046003703	-2.208245447	0.194002027	-11.38258956	5.11E-30	7.64E-30	Down-Regulated
CACNA1H	3637.945845	-5.353034802	0.171470395	-31.21841987	5.99E-214	1.69E-212	Down-Regulated
CACNA2D3-AS1	1.795458919	-2.710045862	0.280190065	-9.672169734	3.96E-22	5.22E-22	Down-Regulated
CACNG1	14.06850525	3.578634699	0.269330968	13.28712669	2.75E-40	4.81E-40	Up-Regulated
CACNG5	2.024685267	3.193224289	0.414514279	7.703532667	1.32E-14	1.54E-14	Up-Regulated
CACNG6	19.66019373	4.88452555	0.364290108	13.4083398	5.40E-41	9.56E-41	Up-Regulated
CACNG8	28.09696602	2.521608086	0.208286198	12.10645789	9.76E-34	1.54E-33	Up-Regulated
CACTIN-AS1	25.61931741	-2.481920499	0.112026258	-22.15481038	9.38E-109	4.74E-108	Down-Regulated
CADM1	2774.476327	2.265459692	0.117252795	19.32115721	3.57E-83	1.20E-82	Up-Regulated
CADM3	969.5368231	2.885479606	0.270330156	10.67390946	1.35E-26	1.92E-26	Up-Regulated
CADM3-AS1	37.1879968	-3.189929925	0.240541978	-13.26142719	3.87E-40	6.76E-40	Down-Regulated
CAGE1	5.940895012	3.058800778	0.278174097	10.99599427	3.99E-28	5.80E-28	Up-Regulated
CALCR	5.332720784	2.68998989	0.245961374	10.93663548	7.70E-28	1.11E-27	Up-Regulated
CALHM3	87.44936255	4.200947012	0.249557836	16.83356082	1.39E-63	3.47E-63	Up-Regulated
CALML5	180.3355383	4.3403464	0.309262765	14.03449395	9.59E-45	1.80E-44	Up-Regulated
CALN1	43.76824398	2.208929994	0.269771295	8.188158021	2.65E-16	3.18E-16	Up-Regulated
CALR3	4.317743121	3.099351435	0.287046113	10.79739907	3.54E-27	5.07E-27	Up-Regulated
CAMK1G	313.3508665	-3.444433358	0.177150837	-19.44350595	3.31E-84	1.13E-83	Down-Regulated
CAMK2A	15.47619434	-2.695002625	0.189381883	-14.23051974	5.92E-46	1.14E-45	Down-Regulated
CAMK2B	126.5257804	2.432537122	0.176821926	13.75698804	4.62E-43	8.45E-43	Up-Regulated
CAMK2N2	91.92754485	4.730604479	0.197364626	23.96885693	5.88E-127	3.96E-126	Up-Regulated
CAMKV	13.30556102	2.914073668	0.300590514	9.694496436	3.18E-22	4.20E-22	Up-Regulated
CAMTA1-IT1	1.792091043	2.508950502	0.299230176	8.384684099	5.09E-17	6.17E-17	Up-Regulated
CAP1P2	2.912036146	2.468874318	0.246094411	10.03222427	1.10E-23	1.49E-23	Up-Regulated
CAPG	5170.400157	3.546851375	0.120022421	29.5515732	6.27E-192	1.19E-190	Up-Regulated
CAPN13	586.7985232	8.558124498	0.238431954	35.89336227	3.88E-282	5.30E-280	Up-Regulated
CAPN3	280.2101658	-3.349469993	0.121800172	-27.49971481	1.77E-166	2.31E-165	Down-Regulated
CAPN9	188.5260905	4.161124243	0.202443306	20.55451637	7.01E-94	2.79E-93	Up-Regulated
CAPRIN2	1291.855502	-2.273890113	0.08944905	-25.42106503	1.48E-142	1.29E-141	Down-Regulated
CAPS2	106.4904311	-2.428741745	0.111865504	-21.71126619	1.61E-104	7.56E-104	Down-Regulated
CAPSL	130.0038801	6.280675742	0.312576785	20.09322522	8.46E-90	3.14E-89	Up-Regulated
CARD11	608.327929	2.966591205	0.171016691	17.34679341	2.09E-67	5.49E-67	Up-Regulated
CARD17	1.943501542	3.453765719	0.33467165	10.31986343	5.73E-25	7.92E-25	Up-Regulated
CARD18	1.583913074	2.836257944	0.623476748	4.549099791	5.39E-06	5.54E-06	Up-Regulated
CARD9	435.4103764	2.506478049	0.122169248	20.51644006	1.54E-93	6.05E-93	Up-Regulated
CARKD	1854.535761	-2.168636509	0.078830739	-27.51003647	1.33E-166	1.74E-165	Down-Regulated
CARM1P1	9.905239323	3.750788378	0.263868312	14.21462223	7.44E-46	1.42E-45	Up-Regulated
CASC10	641.2695605	2.145666563	0.176880335	12.13061114	7.27E-34	1.15E-33	Up-Regulated
CASC15	177.1765616	-3.230688056	0.140710154	-22.95987856	1.17E-116	6.62E-116	Down-Regulated
CASC20	0.90600751	2.368154813	0.571577969	4.143187702	3.43E-05	3.50E-05	Up-Regulated
CASC21	1.14863236	2.024203634	0.308025842	6.57153834	4.98E-11	5.47E-11	Up-Regulated
CASC5	318.1312499	4.131536392	0.115493868	35.77277713	2.93E-280	3.61E-278	Up-Regulated
CASC8	19.19838772	5.528811436	0.296826705	18.62639491	1.96E-77	6.00E-77	Up-Regulated
CASC9	79.67325077	6.510762126	0.33419438	19.48196176	1.56E-84	5.34E-84	Up-Regulated
CASK-AS1	9.882873025	2.490064759	0.42089068	5.916179372	3.30E-09	3.53E-09	Up-Regulated
CASP10	791.3172108	2.031311319	0.121828156	16.67357844	2.04E-62	5.04E-62	Up-Regulated
CASP1P2	1.041265101	2.205350302	0.341954799	6.449245064	1.12E-10	1.23E-10	Up-Regulated
CASP5	5.915716768	2.193741873	0.223855911	9.799794279	1.13E-22	1.50E-22	Up-Regulated
CASP8	1834.396725	2.41864066	0.077569808	31.18018107	1.98E-213	5.49E-212	Up-Regulated
CASP9	1286.796945	-2.489396113	0.092647788	-26.86946097	5.00E-159	5.88E-158	Down-Regulated
CASQ2	96.8168323	-3.502518977	0.1940037	-18.05387722	7.35E-73	2.10E-72	Down-Regulated
CASZ1	1244.462038	2.518152093	0.115398169	21.82142165	1.45E-105	6.96E-105	Up-Regulated
CATIP-AS2	2.609906757	2.34904666	0.254184868	9.241488986	2.43E-20	3.11E-20	Up-Regulated
CATSPER1	19.82498775	3.345182555	0.187747271	17.81747631	5.17E-71	1.44E-70	Up-Regulated
CATSPER2	245.4680388	-2.109866519	0.127716437	-16.51992931	2.64E-61	6.40E-61	Down-Regulated
CATSPERB	48.76256174	2.348031453	0.184400875	12.73329886	3.86E-37	6.43E-37	Up-Regulated
CATSPERD	6.889388927	2.529997747	0.355346532	7.119804247	1.08E-12	1.22E-12	Up-Regulated
CBLC	1174.053277	6.582960243	0.183154016	35.94221078	6.70E-283	9.69E-281	Up-Regulated
CBLN1	26.33383504	-2.052035975	0.174538836	-11.75690192	6.51E-32	1.00E-31	Down-Regulated
CBLN2	12.00507701	2.951359702	0.342336501	8.621224131	6.62E-18	8.15E-18	Up-Regulated
CBLN4	49.41206751	-3.141093074	0.206392673	-15.21901443	2.64E-52	5.60E-52	Down-Regulated
CBX1P2	0.491146029	-2.422753333	0.273300981	-8.864780962	7.67E-19	9.58E-19	Down-Regulated
CBX1P4	0.343898932	-2.122285948	0.325983896	-6.510401212	7.50E-11	8.21E-11	Down-Regulated
CBX7	1931.345286	-3.090462121	0.106254473	-29.08547787	5.48E-186	9.48E-185	Down-Regulated
CCAT1	1.478494196	2.623856292	0.34007539	7.715513576	1.20E-14	1.40E-14	Up-Regulated
CCBE1	578.2425787	-5.27711573	0.19716866	-26.76447528	8.38E-158	9.69E-157	Down-Regulated
CCDC108	84.79126979	3.466621873	0.272900732	12.70286763	5.70E-37	9.46E-37	Up-Regulated
CCDC113	519.1625746	2.01765304	0.112371995	17.95512338	4.38E-72	1.23E-71	Up-Regulated
CCDC116	16.65999497	-3.290451524	0.130732219	-25.16940013	8.67E-140	7.30E-139	Down-Regulated
CCDC136	79.84447884	-2.168308639	0.132602076	-16.3519962	4.21E-60	1.01E-59	Down-Regulated
CCDC141	14.95838071	-2.519692808	0.176062511	-14.31135333	1.86E-46	3.60E-46	Down-Regulated
CCDC144A	108.4871202	-4.177223796	0.224107796	-18.63935066	1.54E-77	4.72E-77	Down-Regulated
CCDC144B	109.3859999	-4.020384911	0.17610957	-22.8288838	2.37E-115	1.32E-114	Down-Regulated
CCDC144CP	22.85685053	-2.844031661	0.144208755	-19.72162961	1.41E-86	4.95E-86	Down-Regulated
CCDC144NL	10.96129026	-2.411851593	0.331675717	-7.271715915	3.55E-13	4.04E-13	Down-Regulated
CCDC151	180.7979514	2.347606798	0.162649924	14.43349458	3.19E-47	6.24E-47	Up-Regulated
CCDC153	116.8200632	2.535191521	0.140271195	18.07350058	5.15E-73	1.48E-72	Up-Regulated
CCDC155	14.39009042	4.672758607	0.313429334	14.90849164	2.90E-50	5.95E-50	Up-Regulated
CCDC160	100.7499631	2.184469307	0.182839257	11.94748512	6.69E-33	1.05E-32	Up-Regulated
CCDC162P	54.1022393	2.243986032	0.226119485	9.923895024	3.28E-23	4.40E-23	Up-Regulated
CCDC166	6.002705347	4.102459606	0.313660973	13.07927974	4.33E-39	7.42E-39	Up-Regulated
CCDC167	1213.711723	3.641422444	0.113954011	31.95519321	4.58E-224	1.51E-222	Up-Regulated
CCDC169	52.17198005	2.058162077	0.168907987	12.18510808	3.73E-34	5.93E-34	Up-Regulated
CCDC169-SOHLH2	5.333874647	2.999148533	0.389591115	7.698195419	1.38E-14	1.61E-14	Up-Regulated
CCDC175	1.459314497	2.241462449	0.325415271	6.888006337	5.66E-12	6.30E-12	Up-Regulated
CCDC177	5.840892096	2.2055317	0.270138889	8.164436099	3.23E-16	3.87E-16	Up-Regulated
CCDC178	52.36669163	-2.31516473	0.170617204	-13.56935104	6.09E-42	1.09E-41	Down-Regulated
CCDC180	289.0169691	-2.19442313	0.138077312	-15.89271327	7.12E-57	1.62E-56	Down-Regulated
CCDC183	110.271421	-3.259735122	0.106384478	-30.64107844	3.47E-206	8.50E-205	Down-Regulated
CCDC184	170.6320823	-2.289136376	0.156063098	-14.66801831	1.03E-48	2.07E-48	Down-Regulated
CCDC185	5.93077611	2.590585854	0.238669485	10.85428185	1.90E-27	2.74E-27	Up-Regulated
CCDC33	127.7522968	4.012477194	0.212769566	18.85832298	2.51E-79	7.93E-79	Up-Regulated
CCDC36	65.70196016	-3.770629422	0.133477881	-28.24909566	1.46E-175	2.16E-174	Down-Regulated
CCDC37	66.12169601	2.728744385	0.26966287	10.11909569	4.55E-24	6.19E-24	Up-Regulated
CCDC39	199.8171446	-3.593807817	0.175290189	-20.50204774	2.06E-93	8.11E-93	Down-Regulated
CCDC42	7.542909734	2.721905184	0.218524019	12.4558627	1.30E-35	2.11E-35	Up-Regulated
CCDC42B	101.7375488	2.656258353	0.210275527	12.63227533	1.40E-36	2.31E-36	Up-Regulated
CCDC54	4.146646993	-2.209202222	0.145585006	-15.17465488	5.21E-52	1.10E-51	Down-Regulated
CCDC58	1028.812225	2.622017194	0.093315652	28.09836454	1.03E-173	1.49E-172	Up-Regulated
CCDC6	8349.852163	2.287657419	0.098873181	23.13728958	1.95E-118	1.14E-117	Up-Regulated
CCDC60	27.8559268	4.272724482	0.403420001	10.59125593	3.27E-26	4.62E-26	Up-Regulated
CCDC64	603.239162	3.356940807	0.141222656	23.7705543	6.74E-125	4.36E-124	Up-Regulated
CCDC67	59.66362904	3.192755034	0.199255291	16.02343915	8.77E-58	2.02E-57	Up-Regulated
CCDC68	306.7643645	-4.175307476	0.139811954	-29.86373729	5.82E-196	1.19E-194	Down-Regulated
CCDC69	844.3973675	-2.556332274	0.120034781	-21.29659637	1.22E-100	5.42E-100	Down-Regulated
CCDC87	54.71497584	2.976011672	0.140669637	21.15603429	2.43E-99	1.05E-98	Up-Regulated
CCDC88C	1535.371726	2.724030494	0.111255719	24.48440861	2.17E-132	1.59E-131	Up-Regulated
CCIN	28.82746221	3.595387496	0.207176628	17.3542138	1.83E-67	4.83E-67	Up-Regulated
CCK	8.956974911	3.191897886	0.317728593	10.04598881	9.57E-24	1.30E-23	Up-Regulated
CCKBR	64.55430295	3.368682101	0.247213923	13.62658728	2.78E-42	5.03E-42	Up-Regulated
CCL1	0.758963631	2.046153727	0.36669597	5.579973318	2.41E-08	2.54E-08	Up-Regulated
CCL11	134.4390801	4.070629352	0.267386615	15.22375886	2.46E-52	5.22E-52	Up-Regulated
CCL13	37.18487977	2.636601751	0.26725922	9.865335051	5.88E-23	7.87E-23	Up-Regulated
CCL14	238.0187709	-2.731331818	0.230671638	-11.84077871	2.40E-32	3.72E-32	Down-Regulated
CCL16	2.177429394	-4.720529961	0.287397862	-16.42506989	1.27E-60	3.04E-60	Down-Regulated
CCL17	12.84695097	4.435518967	0.303070329	14.63527948	1.67E-48	3.34E-48	Up-Regulated
CCL18	164.6702663	4.001790818	0.280536476	14.26477896	3.63E-46	6.99E-46	Up-Regulated
CCL2	1792.938408	2.933881396	0.165411347	17.73688111	2.18E-70	5.98E-70	Up-Regulated
CCL20	346.1770788	6.107392292	0.257898764	23.68135546	5.61E-124	3.59E-123	Up-Regulated
CCL22	42.54613505	3.225117608	0.210714811	15.30560473	7.01E-53	1.50E-52	Up-Regulated
CCL23	11.76600091	-3.015596055	0.212293896	-14.20481754	8.55E-46	1.64E-45	Down-Regulated
CCL25	45.58072471	5.357296303	0.263981053	20.29424549	1.45E-91	5.53E-91	Up-Regulated
CCL26	44.22561922	-4.488662082	0.179874533	-24.95440573	1.91E-137	1.54E-136	Down-Regulated
CCL28	1488.091871	3.819535494	0.16253989	23.49906528	4.17E-122	2.58E-121	Up-Regulated
CCL3	297.5779935	3.459816203	0.164594523	21.020239	4.28E-98	1.82E-97	Up-Regulated
CCL4	402.630327	3.030666102	0.159923494	18.95072471	4.36E-80	1.39E-79	Up-Regulated
CCL4L2	202.0076298	2.839868898	0.181459227	15.65017632	3.31E-55	7.34E-55	Up-Regulated
CCL5	1063.90772	3.40296443	0.183307875	18.56420207	6.26E-77	1.90E-76	Up-Regulated
CCL7	35.61578673	5.256197969	0.281805484	18.65186544	1.22E-77	3.74E-77	Up-Regulated
CCL8	177.9137657	4.4602261	0.189750726	23.50571295	3.57E-122	2.21E-121	Up-Regulated
CCNA1	1603.665347	6.545320908	0.193496258	33.82660195	8.02E-251	4.45E-249	Up-Regulated
CCNA2	1475.873227	2.253288843	0.114018902	19.76241486	6.27E-87	2.22E-86	Up-Regulated
CCNB1IP1P2	0.883037016	2.309855665	0.392769169	5.880949538	4.08E-09	4.36E-09	Up-Regulated
CCND1	6944.691562	3.689080723	0.164144282	22.47462224	7.35E-112	3.91E-111	Up-Regulated
CCNF	852.7105805	2.875398021	0.094764394	30.34259902	3.15E-202	7.20E-201	Up-Regulated
CCNL1	4748.476254	-2.069861017	0.086711989	-23.87052877	6.20E-126	4.11E-125	Down-Regulated
CCNL2	7051.711484	-2.485838263	0.097441844	-25.51099352	1.49E-143	1.32E-142	Down-Regulated
CCNL2P1	0.814998495	-2.337282964	0.231077613	-10.11470964	4.75E-24	6.47E-24	Down-Regulated
CCNO	442.1733358	2.781730319	0.187596338	14.82827624	9.62E-50	1.95E-49	Up-Regulated
CCNYL2	12.07894913	2.402317822	0.298942714	8.036047416	9.28E-16	1.10E-15	Up-Regulated
CCR1	430.326111	2.513985092	0.148785438	16.89671461	4.76E-64	1.20E-63	Up-Regulated
CCR3	8.280567613	3.438660721	0.265368598	12.95805435	2.12E-38	3.60E-38	Up-Regulated
CCR4	23.59474733	2.276788712	0.210080553	10.83769382	2.28E-27	3.28E-27	Up-Regulated
CCR5	163.089198	2.516932357	0.167765615	15.0026712	7.05E-51	1.46E-50	Up-Regulated
CCR6	15.86272498	3.452407351	0.286165697	12.06436476	1.63E-33	2.57E-33	Up-Regulated
CCR8	14.84672066	6.083138796	0.319354162	19.04825277	6.79E-81	2.20E-80	Up-Regulated
CCRN4L	158.6690797	2.245663746	0.107651996	20.86040036	1.23E-96	5.07E-96	Up-Regulated
CCT6P4	3.092406896	4.183103755	0.65584311	6.378207971	1.79E-10	1.95E-10	Up-Regulated
CCT8L2	0.243574803	-2.351781024	0.546069	-4.306746995	1.66E-05	1.70E-05	Down-Regulated
CD109	1567.820332	2.950382185	0.156887651	18.8057006	6.78E-79	2.13E-78	Up-Regulated
CD164L2	104.8097794	4.929429508	0.213463257	23.092637	5.49E-118	3.18E-117	Up-Regulated
CD180	201.8206702	3.354431853	0.157996814	21.23100944	4.94E-100	2.16E-99	Up-Regulated
CD1A	62.94177375	7.370831798	0.386700397	19.0608333	5.34E-81	1.73E-80	Up-Regulated
CD1B	7.397680417	3.215069615	0.348519487	9.224934996	2.84E-20	3.63E-20	Up-Regulated
CD1C	33.63935906	2.806609142	0.234487271	11.96913217	5.16E-33	8.07E-33	Up-Regulated
CD1E	39.5892765	4.5466404	0.29408817	15.4601268	6.45E-54	1.40E-53	Up-Regulated
CD2	254.283293	3.266039866	0.19275317	16.94415647	2.13E-64	5.39E-64	Up-Regulated
CD200R1	68.01719082	2.603816804	0.139002646	18.73213835	2.71E-78	8.42E-78	Up-Regulated
CD207	82.77315162	3.428151032	0.233010312	14.71244339	5.36E-49	1.08E-48	Up-Regulated
CD22	2864.029162	-3.646058595	0.198092919	-18.40579971	1.18E-75	3.51E-75	Down-Regulated
CD24	53867.87159	6.994995198	0.191135563	36.59703657	3.19E-293	8.60E-291	Up-Regulated
CD24P4	9.899678691	5.851140619	0.276795334	21.13887013	3.49E-99	1.51E-98	Up-Regulated
CD27	144.5284288	2.377942469	0.168691768	14.0963753	4.00E-45	7.56E-45	Up-Regulated
CD300A	276.4091076	2.082713473	0.14104349	14.76646296	2.41E-49	4.87E-49	Up-Regulated
CD300C	57.25009988	2.023708703	0.161189877	12.55481264	3.74E-36	6.13E-36	Up-Regulated
CD300LB	20.28784681	2.106910379	0.1744707	12.07601266	1.41E-33	2.23E-33	Up-Regulated
CD300LF	65.5487631	2.629581805	0.170440374	15.4281626	1.06E-53	2.29E-53	Up-Regulated
CD300LG	34.38467536	-2.88260174	0.238168662	-12.1031949	1.02E-33	1.60E-33	Down-Regulated
CD302	805.4305897	-2.338147658	0.123203817	-18.97788322	2.60E-80	8.33E-80	Down-Regulated
CD38	244.3576937	2.66625938	0.175873744	15.16007631	6.50E-52	1.37E-51	Up-Regulated
CD3D	83.49640448	2.793127541	0.201861783	13.8368318	1.53E-43	2.82E-43	Up-Regulated
CD3E	331.9346569	2.783438318	0.186315775	14.93935934	1.83E-50	3.76E-50	Up-Regulated
CD3G	78.65425638	3.619059079	0.193021635	18.74949967	1.95E-78	6.09E-78	Up-Regulated
CD4	2342.442575	2.449682886	0.12512472	19.57792897	2.39E-85	8.25E-85	Up-Regulated
CD48	431.3943401	3.748668934	0.164039668	22.85220992	1.39E-115	7.74E-115	Up-Regulated
CD52	529.6568087	4.337894184	0.17291717	25.08654396	6.97E-139	5.76E-138	Up-Regulated
CD53	1043.333202	2.021398058	0.152325158	13.2702837	3.44E-40	6.02E-40	Up-Regulated
CD6	192.3730578	2.013010734	0.152394546	13.20920457	7.76E-40	1.35E-39	Up-Regulated
CD68	3687.199174	3.110605234	0.16674869	18.65445083	1.16E-77	3.56E-77	Up-Regulated
CD7	251.304545	2.886446418	0.174888418	16.50450303	3.41E-61	8.24E-61	Up-Regulated
CD70	26.9186118	4.774320198	0.257639733	18.53099344	1.16E-76	3.50E-76	Up-Regulated
CD74	132334.6935	4.138036819	0.150347703	27.52311307	9.29E-167	1.22E-165	Up-Regulated
CD79A	229.8440223	3.362320372	0.239946707	14.01277982	1.30E-44	2.44E-44	Up-Regulated
CD80	31.40320084	3.533373024	0.183629405	19.24186936	1.65E-82	5.49E-82	Up-Regulated
CD82	3193.067356	2.111412465	0.122665535	17.21276047	2.13E-66	5.54E-66	Up-Regulated
CD84	468.5333957	2.625984292	0.156140579	16.81807709	1.80E-63	4.50E-63	Up-Regulated
CD86	398.4699092	3.062821277	0.150947998	20.29057233	1.56E-91	5.95E-91	Up-Regulated
CD8A	256.4080379	2.150424274	0.178905107	12.01991551	2.79E-33	4.38E-33	Up-Regulated
CD8B	95.2056376	3.115684275	0.215372278	14.46650563	1.97E-47	3.88E-47	Up-Regulated
CD8BP	6.286374223	3.955047542	0.355209064	11.1344218	8.53E-29	1.25E-28	Up-Regulated
CD9	25290.38144	3.737793604	0.122802276	30.4374946	1.75E-203	4.09E-202	Up-Regulated
CD96	145.774826	2.217692727	0.155256834	14.28402646	2.75E-46	5.31E-46	Up-Regulated
CDC20B	255.4681109	7.605687289	0.369091896	20.60648679	2.40E-94	9.60E-94	Up-Regulated
CDC25A	393.2571729	2.044008529	0.098584071	20.73365923	1.72E-95	7.01E-95	Up-Regulated
CDC42P6	49.47977019	2.351776672	0.125021653	18.8109548	6.14E-79	1.93E-78	Up-Regulated
CDC6	541.2618536	3.391693431	0.102365705	33.13310273	9.92E-241	4.54E-239	Up-Regulated
CDCA4	1619.25346	2.778091026	0.092024222	30.18869352	3.33E-200	7.40E-199	Up-Regulated
CDCA4P1	2.746988965	-2.240129833	0.153592322	-14.5849077	3.50E-48	6.97E-48	Down-Regulated
CDCA7	771.5896749	3.865997921	0.1335231	28.9537759	2.52E-184	4.24E-183	Up-Regulated
CDCP1	2301.619266	5.300074204	0.143374459	36.96665535	3.93E-299	1.87E-296	Up-Regulated
CDH11	4676.216137	-2.150831254	0.163004792	-13.19489588	9.39E-40	1.63E-39	Down-Regulated
CDH12	139.1954977	6.245293649	0.330717457	18.88407619	1.54E-79	4.89E-79	Up-Regulated
CDH16	189.8355075	6.330918532	0.356466552	17.76020359	1.44E-70	3.96E-70	Up-Regulated
CDH18	115.7704445	6.01611511	0.357635724	16.82190762	1.69E-63	4.22E-63	Up-Regulated
CDH19	57.42657682	-3.781156007	0.439281728	-8.607587722	7.46E-18	9.17E-18	Down-Regulated
CDH2	2617.261148	2.897207738	0.188394072	15.37844426	2.28E-53	4.91E-53	Up-Regulated
CDH20	44.301896	3.024301095	0.257549498	11.74260139	7.71E-32	1.18E-31	Up-Regulated
CDH23	2061.862226	-3.59093017	0.159999395	-22.44339843	1.48E-111	7.84E-111	Down-Regulated
CDH4	308.0027741	-4.26900285	0.254157627	-16.79667415	2.58E-63	6.44E-63	Down-Regulated
CDH6	6554.770483	5.827094451	0.184741111	31.54194767	2.31E-218	7.04E-217	Up-Regulated
CDHR2	16.62745557	2.518660382	0.191817815	13.13048211	2.20E-39	3.80E-39	Up-Regulated
CDHR4	65.97884389	2.758998711	0.309554322	8.912809542	4.98E-19	6.24E-19	Up-Regulated
CDIPT-AS1	37.4744949	3.360279149	0.209728797	16.02202083	8.97E-58	2.07E-57	Up-Regulated
CDK15	124.2715803	-4.04648585	0.186288862	-21.72156618	1.28E-104	6.06E-104	Down-Regulated
CDK2AP1	8534.771793	2.513407786	0.084411049	29.77581497	8.04E-195	1.61E-193	Up-Regulated
CDK2AP2	5532.219572	2.316506893	0.105240902	22.01146938	2.24E-107	1.10E-106	Up-Regulated
CDK2AP2P2	3.37758203	2.296954202	0.22197282	10.34790744	4.28E-25	5.93E-25	Up-Regulated
CDK5	894.1638353	2.950428175	0.090447332	32.62040019	2.11E-233	8.48E-232	Up-Regulated
CDK5R2	24.81850342	4.560478373	0.26299764	17.34037754	2.33E-67	6.14E-67	Up-Regulated
CDK5RAP3	5234.040706	-2.00390939	0.087975207	-22.77811503	7.56E-115	4.17E-114	Down-Regulated
CDKN1A	3908.240957	-2.512773136	0.12888808	-19.49577604	1.19E-84	4.09E-84	Down-Regulated
CDKN1C	3109.925849	-2.179143115	0.136632848	-15.94889629	2.90E-57	6.64E-57	Down-Regulated
CDKN2A-AS1	6.092082316	5.147652811	0.3123726	16.47920725	5.18E-61	1.25E-60	Up-Regulated
CDKN2B	712.835271	2.435789067	0.152361918	15.98686275	1.58E-57	3.63E-57	Up-Regulated
CDKN2B-AS1	37.17673758	2.673194482	0.174998786	15.27550301	1.11E-52	2.37E-52	Up-Regulated
CDO1	180.355217	-3.196172554	0.199216142	-16.04374287	6.32E-58	1.46E-57	Down-Regulated
CDON	1591.983018	-2.062692843	0.121008911	-17.04579294	3.76E-65	9.60E-65	Down-Regulated
CDR1-AS	78.66611173	3.58515047	0.217903474	16.45292941	7.99E-61	1.92E-60	Up-Regulated
CDR2L	4381.038428	4.104158145	0.143824363	28.53590351	4.20E-179	6.59E-178	Up-Regulated
CDRT15L2	0.172911774	-2.102165673	0.856485119	-2.454410037	0.014111597	0.014131411	Down-Regulated
CDRT4	306.6044612	-2.713006659	0.157382779	-17.23826889	1.37E-66	3.57E-66	Down-Regulated
CDSN	121.484977	5.990848308	0.297298425	20.1509588	2.64E-90	9.85E-90	Up-Regulated
CEACAM5	29.80391249	2.124207682	0.40618435	5.229664024	1.70E-07	1.78E-07	Up-Regulated
CEACAM6	221.6290961	5.19730673	0.255720024	20.32420714	7.85E-92	3.01E-91	Up-Regulated
CEBPA	799.6051427	3.407478233	0.144068969	23.65171522	1.13E-123	7.22E-123	Up-Regulated
CEBPB-AS1	101.689327	-2.659309554	0.120300652	-22.10552904	2.80E-108	1.40E-107	Down-Regulated
CECR1	3325.384285	2.5384047	0.116814468	21.73022523	1.06E-104	5.03E-104	Up-Regulated
CECR2	264.07202	-2.08626326	0.249866348	-8.349516749	6.85E-17	8.30E-17	Down-Regulated
CECR7	244.7113141	-2.768568519	0.198453203	-13.9507374	3.11E-44	5.80E-44	Down-Regulated
CELA2A	7.777688351	-4.956513605	0.296145945	-16.73672621	7.08E-63	1.76E-62	Down-Regulated
CELA2B	2.470843676	-4.632620112	0.21287579	-21.76208062	5.31E-105	2.52E-104	Down-Regulated
CELA3A	18.31160071	-4.89002506	0.499467883	-9.790469476	1.24E-22	1.64E-22	Down-Regulated
CELA3B	8.355467604	-4.196298491	0.306781732	-13.67844972	1.37E-42	2.48E-42	Down-Regulated
CELF2	1574.107685	-2.556474315	0.131644078	-19.41959221	5.27E-84	1.79E-83	Down-Regulated
CELF2-AS1	21.72509903	-4.490089229	0.222430715	-20.18646222	1.29E-90	4.83E-90	Down-Regulated
CELF5	225.2547797	-2.052586845	0.164742658	-12.4593525	1.24E-35	2.02E-35	Down-Regulated
CELF6	338.4675184	-3.405959003	0.156158057	-21.81097193	1.83E-105	8.74E-105	Down-Regulated
CEMP1	64.03964878	-2.508465534	0.219260879	-11.44055221	2.62E-30	3.94E-30	Down-Regulated
CEND1	72.23287355	3.724796523	0.236001709	15.78292183	4.08E-56	9.17E-56	Up-Regulated
CENPE	324.8360575	3.246085044	0.109822031	29.55768553	5.23E-192	9.99E-191	Up-Regulated
CENPH	448.9949732	2.02567641	0.093124432	21.75236252	6.56E-105	3.11E-104	Up-Regulated
CENPK	313.0845845	3.544958687	0.106385443	33.3218399	1.86E-243	8.91E-242	Up-Regulated
CENPL	458.3607952	2.544009734	0.083492593	30.46988519	6.53E-204	1.54E-202	Up-Regulated
CENPN	416.2515638	3.229779895	0.09277238	34.81402451	1.49E-265	1.18E-263	Up-Regulated
CENPU	591.0567261	3.600537626	0.116658455	30.86392355	3.64E-209	9.28E-208	Up-Regulated
CENPVP1	10.09762043	4.929236048	0.437156474	11.27567893	1.73E-29	2.57E-29	Up-Regulated
CENPVP3	3.208781008	4.235834137	0.531479986	7.969884562	1.59E-15	1.88E-15	Up-Regulated
CENPW	777.0419612	3.926745059	0.165593057	23.71322286	2.63E-124	1.70E-123	Up-Regulated
CEP126	355.739631	-3.032370219	0.134822265	-22.49161307	5.01E-112	2.67E-111	Down-Regulated
CEP290	765.8600901	-2.530224932	0.097304324	-26.00321158	4.55E-149	4.49E-148	Down-Regulated
CEP85L	401.4063431	-2.255910482	0.101846629	-22.15007513	1.04E-108	5.26E-108	Down-Regulated
CERKL	156.5538021	2.16928809	0.119135683	18.20855043	4.41E-74	1.29E-73	Up-Regulated
CES1	342.2216341	-2.980737222	0.215330772	-13.84259759	1.41E-43	2.60E-43	Down-Regulated
CES1P1	4.70939253	-3.349791313	0.335931885	-9.971638483	2.03E-23	2.73E-23	Down-Regulated
CES3	342.6837945	2.385276143	0.171314796	13.92335166	4.57E-44	8.50E-44	Up-Regulated
CES4A	314.6321019	-3.263535815	0.160674911	-20.31142134	1.02E-91	3.90E-91	Down-Regulated
CES5A	2.533701837	2.921845132	0.376050173	7.769827921	7.86E-15	9.18E-15	Up-Regulated
CES5AP1	53.35252303	-4.06293049	0.251664524	-16.14423211	1.25E-58	2.91E-58	Down-Regulated
CFAP126	453.2447253	7.503560985	0.280489448	26.75166945	1.18E-157	1.36E-156	Up-Regulated
CFAP221	90.43368394	2.515460686	0.190602393	13.19742446	9.08E-40	1.58E-39	Up-Regulated
CFAP44	470.1867585	-2.018028092	0.120539806	-16.74159071	6.52E-63	1.62E-62	Down-Regulated
CFAP45	226.2118118	2.797482221	0.178915667	15.63575887	4.15E-55	9.19E-55	Up-Regulated
CFAP47	98.542988	5.376789378	0.257907597	20.84773557	1.60E-96	6.59E-96	Up-Regulated
CFAP57	163.1445784	2.564026544	0.164454119	15.59113605	8.36E-55	1.84E-54	Up-Regulated
CFAP61	49.93411791	2.96491666	0.189375648	15.65627206	3.01E-55	6.68E-55	Up-Regulated
CFAP74	46.562019	2.332358381	0.258371825	9.027138999	1.76E-19	2.23E-19	Up-Regulated
CFAP99	18.40366245	3.288583882	0.266769776	12.32742304	6.45E-35	1.04E-34	Up-Regulated
CFB	23648.5441	4.690260208	0.16375447	28.64202863	2.01E-180	3.20E-179	Up-Regulated
CFC1	10.32313799	3.865643483	0.417830902	9.251693605	2.21E-20	2.83E-20	Up-Regulated
CFC1B	0.795717193	2.07323212	0.67469749	3.072832121	0.002120377	0.002132766	Up-Regulated
CFH	5083.000095	-3.141154189	0.154539526	-20.32589506	7.59E-92	2.91E-91	Down-Regulated
CFL1	45866.66458	2.253993526	0.085213921	26.45100114	3.55E-154	3.89E-153	Up-Regulated
CFTR	577.1079837	5.330039904	0.273901549	19.45969242	2.41E-84	8.23E-84	Up-Regulated
CGA	2.792658319	-3.217630391	0.35356399	-9.100560255	8.99E-20	1.14E-19	Down-Regulated
CGB	3.568763316	4.456776607	0.604237078	7.375874091	1.63E-13	1.87E-13	Up-Regulated
CGB1	3.753143599	3.615005125	0.518366899	6.973834807	3.08E-12	3.45E-12	Up-Regulated
CGB2	31.0169718	7.313941883	0.42874064	17.059129	2.99E-65	7.66E-65	Up-Regulated
CGB5	3.949179911	3.864397539	0.446127152	8.662098957	4.63E-18	5.71E-18	Up-Regulated
CGN	2938.411384	2.98664012	0.108560853	27.51120721	1.29E-166	1.69E-165	Up-Regulated
CH17-125A10.2	0.938955878	2.32129615	0.552314465	4.202852356	2.64E-05	2.70E-05	Up-Regulated
CH17-140K24.2	2.728887751	-3.736108028	0.258324589	-14.46284318	2.08E-47	4.09E-47	Down-Regulated
CH17-212P11.4	6.07290403	5.155637392	0.494748334	10.42072715	1.99E-25	2.78E-25	Up-Regulated
CH17-212P11.5	4.328073152	3.428455805	0.778149814	4.405907121	1.05E-05	1.08E-05	Up-Regulated
CH17-224D4.1	21.69215892	5.604456167	0.589227541	9.511531239	1.88E-21	2.45E-21	Up-Regulated
CH17-224D4.2	48.51656455	5.602704874	0.524274844	10.68657963	1.18E-26	1.67E-26	Up-Regulated
CH17-262H11.1	39.39986559	6.024052594	0.661301981	9.109382346	8.29E-20	1.05E-19	Up-Regulated
CH17-360D5.1	2.533390254	2.71720585	0.429715828	6.323262191	2.56E-10	2.78E-10	Up-Regulated
CH17-360D5.2	69.35715969	3.464301257	0.249438755	13.88838419	7.45E-44	1.38E-43	Up-Regulated
CH17-360D5.3	14.30637149	3.95422503	0.310409411	12.7387408	3.60E-37	6.01E-37	Up-Regulated
CH17-472G23.4	282.633859	-2.102155739	0.113588988	-18.50668601	1.82E-76	5.49E-76	Down-Regulated
CH507-152C13.3	4.749017379	2.319083382	0.335054191	6.921517317	4.47E-12	4.99E-12	Up-Regulated
CH507-152C13.6	3.522075846	4.066401949	0.349053799	11.64978567	2.30E-31	3.51E-31	Up-Regulated
CH507-210P18.1	0.726595374	2.040105273	0.498821978	4.089846407	4.32E-05	4.40E-05	Up-Regulated
CH507-236L23.3	18.5365133	4.222458593	0.21224913	19.89387942	4.60E-88	1.66E-87	Up-Regulated
CH507-338C24.3	18.5365133	4.222458593	0.21224913	19.89387942	4.60E-88	1.66E-87	Up-Regulated
CH507-396I9.6	30.10962168	3.872366964	0.300024982	12.90681511	4.12E-38	6.97E-38	Up-Regulated
CH507-396I9.7	19.18564027	-2.067102204	0.17038899	-12.13166535	7.18E-34	1.14E-33	Down-Regulated
CH507-39O4.2	16.14220054	5.672606633	0.257866546	21.99822628	2.99E-107	1.47E-106	Up-Regulated
CH507-39O4.3	18.5365133	4.222458593	0.21224913	19.89387942	4.60E-88	1.66E-87	Up-Regulated
CH507-42P11.2	1.93968477	2.661291457	0.321750784	8.271281966	1.33E-16	1.60E-16	Up-Regulated
CH507-42P11.5	4.522562771	-3.331297632	0.269591654	-12.35682776	4.47E-35	7.21E-35	Down-Regulated
CH507-42P11.8	3371.472048	-3.243679943	0.161750437	-20.05360858	1.88E-89	6.93E-89	Down-Regulated
CH507-513H4.3	243734.8332	3.541636104	0.158613674	22.32869352	1.95E-110	1.01E-109	Up-Regulated
CH507-513H4.4	243734.8332	3.541636104	0.158613674	22.32869352	1.95E-110	1.01E-109	Up-Regulated
CH507-513H4.5	334.0386764	4.475373127	0.1844383	24.26487957	4.61E-130	3.26E-129	Up-Regulated
CH507-513H4.6	243734.8332	3.541636104	0.158613674	22.32869352	1.95E-110	1.01E-109	Up-Regulated
CHAC1	421.6244231	3.218833752	0.154087086	20.8897049	6.64E-97	2.76E-96	Up-Regulated
CHAC2	146.7856187	2.75658183	0.110715263	24.89793876	7.83E-137	6.24E-136	Up-Regulated
CHAT	4.927047167	4.884158281	0.402081977	12.14717038	5.94E-34	9.41E-34	Up-Regulated
CHCHD10	5619.344294	4.684013614	0.138449058	33.83203668	6.67E-251	3.72E-249	Up-Regulated
CHCHD2P11	1.307684862	2.710162445	0.286032433	9.475017986	2.67E-21	3.47E-21	Up-Regulated
CHCHD3P3	5.512415088	2.605244399	0.187565168	13.88980923	7.30E-44	1.35E-43	Up-Regulated
CHCHD5	1163.593718	2.183932486	0.095654375	22.83149613	2.23E-115	1.24E-114	Up-Regulated
CHD1	1485.030435	-2.078857417	0.08981386	-23.14628746	1.58E-118	9.26E-118	Down-Regulated
CHD5	31.75051341	-2.969119352	0.194162273	-15.29194782	8.65E-53	1.85E-52	Down-Regulated
CHD7	2362.547992	2.956372399	0.103882009	28.45894522	3.78E-178	5.83E-177	Up-Regulated
CHEK1	828.1165548	2.116791129	0.092332326	22.92578588	2.57E-116	1.44E-115	Up-Regulated
CHGA	130.2648916	3.873730892	0.269987539	14.34781365	1.10E-46	2.14E-46	Up-Regulated
CHGB	384.0146626	-4.139331397	0.279002095	-14.83620183	8.55E-50	1.74E-49	Down-Regulated
CHI3L1	13545.76923	4.590603384	0.20391757	22.51205417	3.16E-112	1.69E-111	Up-Regulated
CHKB-AS1	30.4581609	2.748406781	0.150569999	18.25334928	1.95E-74	5.70E-74	Up-Regulated
CHMP4C	819.8092688	4.754799402	0.128033237	37.13722717	7.05E-302	6.40E-299	Up-Regulated
CHODL	665.2688089	4.001608741	0.160085685	24.99666812	6.65E-138	5.40E-137	Up-Regulated
CHODL-AS1	2.934141147	3.968765825	0.333159467	11.91251104	1.02E-32	1.59E-32	Up-Regulated
CHP2	49.90936302	4.016036231	0.282878669	14.19702747	9.56E-46	1.83E-45	Up-Regulated
CHRAC1	3294.947269	2.324263971	0.089450434	25.98381986	7.55E-149	7.41E-148	Up-Regulated
CHRD	649.0330276	-4.123938319	0.158106962	-26.08321774	5.65E-150	5.67E-149	Down-Regulated
CHRM1	10.51137728	3.684571633	0.325009558	11.33681009	8.62E-30	1.28E-29	Up-Regulated
CHRM3-AS2	18.56382525	-4.093009583	0.189341408	-21.61708648	1.24E-103	5.76E-103	Down-Regulated
CHRM4	13.0763192	2.119458774	0.204298333	10.37433218	3.24E-25	4.51E-25	Up-Regulated
CHRNA1	122.7817857	6.32767101	0.269240745	23.50190723	3.90E-122	2.42E-121	Up-Regulated
CHRNA5	117.1058503	2.383204552	0.15017739	15.86926336	1.03E-56	2.35E-56	Up-Regulated
CHRNA6	14.11073774	3.703381101	0.255467067	14.49651083	1.27E-47	2.52E-47	Up-Regulated
CHRNA9	5.543350792	4.157652496	0.362471886	11.47027577	1.86E-30	2.80E-30	Up-Regulated
CHRNB4	53.91408326	3.235314215	0.192364017	16.81870791	1.78E-63	4.45E-63	Up-Regulated
CHRNG	6.245320509	2.421932709	0.258539917	9.367732227	7.41E-21	9.59E-21	Up-Regulated
CHST13	41.04448855	3.57736941	0.176983793	20.21297745	7.53E-91	2.84E-90	Up-Regulated
CHST3	1569.900257	-2.125399317	0.133633182	-15.90472735	5.88E-57	1.34E-56	Down-Regulated
CHST4	162.6119397	5.517172503	0.21640291	25.49490905	2.24E-143	1.99E-142	Up-Regulated
CHST6	401.0610389	5.742188032	0.194040062	29.59279637	1.85E-192	3.55E-191	Up-Regulated
CHST7	509.6030171	-4.398520464	0.118239932	-37.19995779	6.83E-303	7.58E-300	Down-Regulated
CHST9	172.3009989	4.969992995	0.276987939	17.94299423	5.44E-72	1.53E-71	Up-Regulated
CHURC1-FNTB	149.0761221	2.805278004	0.201953046	13.8907437	7.21E-44	1.34E-43	Up-Regulated
CIAPIN1P	3.654004438	2.048952373	0.239859916	8.542287527	1.32E-17	1.61E-17	Up-Regulated
CIB3	0.969334463	2.283773337	0.34152673	6.686953417	2.28E-11	2.52E-11	Up-Regulated
CIDEA	10.16385408	2.305489937	0.411408969	5.603888373	2.10E-08	2.22E-08	Up-Regulated
CIDEB	506.765706	-2.180619666	0.14889084	-14.64576102	1.43E-48	2.87E-48	Down-Regulated
CIITA	1878.879877	2.649166448	0.153403554	17.26926385	8.02E-67	2.10E-66	Up-Regulated
CILP2	942.1955468	2.558429191	0.161004389	15.89043132	7.38E-57	1.68E-56	Up-Regulated
CIRBP	8876.36184	-3.007846639	0.08323592	-36.13640163	6.08E-286	1.07E-283	Down-Regulated
CIT	900.2066064	3.303965453	0.112768575	29.29863622	1.08E-188	1.92E-187	Up-Regulated
CITED4	4961.148584	3.994061121	0.138174315	28.90595917	1.00E-183	1.68E-182	Up-Regulated
CKAP2	1609.515676	3.215369046	0.091199948	35.25625957	2.75E-272	2.57E-270	Up-Regulated
CKLF	1044.208582	2.094441264	0.102049256	20.52382686	1.32E-93	5.20E-93	Up-Regulated
CKM	50.34964051	-3.516847	0.184125929	-19.10022674	2.51E-81	8.22E-81	Down-Regulated
CKMT1A	555.9395051	6.17122742	0.200693416	30.74952606	1.24E-207	3.11E-206	Up-Regulated
CKMT1B	761.0473554	6.089005723	0.190139758	32.02384277	5.08E-225	1.72E-223	Up-Regulated
CKS1B	3933.442173	3.220606579	0.103183757	31.21234066	7.25E-214	2.03E-212	Up-Regulated
CKS1BP3	83.74172155	7.271915519	0.287807922	25.26655787	7.45E-141	6.39E-140	Up-Regulated
CLC	3.1449349	3.099425313	0.389742938	7.952486143	1.83E-15	2.16E-15	Up-Regulated
CLCA1	1.142829704	-4.301243752	0.329657716	-13.04760529	6.56E-39	1.12E-38	Down-Regulated
CLCA3P	3.21562501	3.984163645	0.345038823	11.54700102	7.64E-31	1.16E-30	Up-Regulated
CLCA4	2.567170329	-2.831093474	0.258883506	-10.93578155	7.77E-28	1.13E-27	Down-Regulated
CLCF1	1173.163756	2.117905107	0.115802077	18.28900798	1.01E-74	2.97E-74	Up-Regulated
CLCN1	9.246863275	2.527565518	0.224605455	11.25335764	2.23E-29	3.30E-29	Up-Regulated
CLCN3P1	10.44513649	2.742540458	0.224775137	12.20126251	3.06E-34	4.87E-34	Up-Regulated
CLDN1	5376.061015	3.14188063	0.171574599	18.31203829	6.63E-75	1.95E-74	Up-Regulated
CLDN10	2093.066978	6.669523412	0.226541864	29.440578	1.66E-190	3.03E-189	Up-Regulated
CLDN11	1737.638843	-3.470185148	0.160998733	-21.55411468	4.84E-103	2.23E-102	Down-Regulated
CLDN18	11.55483127	-3.834397087	0.181513435	-21.12459112	4.73E-99	2.04E-98	Down-Regulated
CLDN19	98.96035143	5.247658079	0.36217255	14.48938657	1.41E-47	2.79E-47	Up-Regulated
CLDN22	197.6719264	5.571262461	0.493234788	11.29535588	1.38E-29	2.05E-29	Up-Regulated
CLDN5	491.4400225	-2.096937564	0.14365342	-14.59719905	2.93E-48	5.82E-48	Down-Regulated
CLDN8	12.95763229	4.480043621	0.470509517	9.521685454	1.70E-21	2.23E-21	Up-Regulated
CLEC12A	53.36767163	2.103858143	0.193430102	10.87658082	1.49E-27	2.15E-27	Up-Regulated
CLEC18B	268.5834671	4.106477248	0.229231248	17.9141251	9.15E-72	2.57E-71	Up-Regulated
CLEC18C	85.76530189	2.902190621	0.254586627	11.39961926	4.20E-30	6.29E-30	Up-Regulated
CLEC19A	0.85343145	2.388097932	0.321765546	7.421857186	1.15E-13	1.32E-13	Up-Regulated
CLEC1A	102.0445688	-2.22904097	0.11747073	-18.97528824	2.73E-80	8.75E-80	Down-Regulated
CLEC1B	3.463185265	2.317482771	0.297937101	7.778429629	7.34E-15	8.58E-15	Up-Regulated
CLEC2A	1.263699323	2.813422038	0.5566367	5.054323648	4.32E-07	4.50E-07	Up-Regulated
CLEC2B	559.3960223	-2.056296463	0.146254189	-14.05974407	6.71E-45	1.27E-44	Down-Regulated
CLEC2L	50.95342281	2.383396695	0.308349253	7.729536134	1.08E-14	1.26E-14	Up-Regulated
CLEC3B	172.903229	-2.341669005	0.157749155	-14.84425704	7.58E-50	1.54E-49	Down-Regulated
CLEC4GP1	9.145228829	-5.345758805	0.296355514	-18.03833086	9.74E-73	2.78E-72	Down-Regulated
CLEC4M	62.0347718	-3.048450636	0.314593707	-9.69011956	3.32E-22	4.39E-22	Down-Regulated
CLEC5A	281.8359422	3.203721042	0.163399535	19.60667174	1.36E-85	4.71E-85	Up-Regulated
CLEC6A	4.503582978	4.417189521	0.310478404	14.22704271	6.23E-46	1.19E-45	Up-Regulated
CLECL1	16.53083742	2.77027202	0.181453103	15.2671515	1.27E-52	2.69E-52	Up-Regulated
CLGN	925.9677055	5.208627234	0.1834482	28.39290457	2.47E-177	3.77E-176	Up-Regulated
CLIC1P1	3.659501423	2.822256698	0.242371127	11.64436019	2.45E-31	3.74E-31	Up-Regulated
CLIC3	631.699556	5.02702651	0.173015326	29.05538275	1.32E-185	2.25E-184	Up-Regulated
CLIP4	1147.152644	-2.123256075	0.090102571	-23.56487769	8.84E-123	5.54E-122	Down-Regulated
CLK1	4234.769787	-2.7886562	0.090791054	-30.71509876	3.58E-207	8.91E-206	Down-Regulated
CLK3P2	6.804104104	5.254744194	0.353579783	14.86155161	5.86E-50	1.20E-49	Up-Regulated
CLK4	854.8080108	-2.128512015	0.084720778	-25.12384869	2.73E-139	2.27E-138	Down-Regulated
CLLU1OS	1.799587211	3.140208109	0.39442844	7.961414016	1.70E-15	2.01E-15	Up-Regulated
CLNK	8.512670122	2.035411817	0.219139989	9.288180685	1.57E-20	2.02E-20	Up-Regulated
CLPB	843.4589941	2.11449384	0.085268883	24.79795397	9.43E-136	7.38E-135	Up-Regulated
CLPS	13.90650292	-3.700029888	0.266328437	-13.89273309	7.01E-44	1.30E-43	Down-Regulated
CLPSL1	32.8060206	6.966114744	0.341132419	20.42055918	1.10E-92	4.26E-92	Up-Regulated
CLPSL2	5.687967948	4.989053979	0.333850668	14.94396882	1.71E-50	3.51E-50	Up-Regulated
CLSTN2	3832.730201	-4.538528954	0.176619619	-25.69662969	1.27E-145	1.17E-144	Down-Regulated
CLU	107015.5392	2.677152738	0.169634508	15.78188757	4.15E-56	9.32E-56	Up-Regulated
CLVS1	111.7888046	4.585538375	0.209999747	21.8359233	1.06E-105	5.08E-105	Up-Regulated
CMAHP	339.6579591	-2.719396054	0.142296295	-19.11080014	2.05E-81	6.72E-81	Down-Regulated
CMB9-55A18.1	7.791145444	-2.591264851	0.124166367	-20.86929748	1.02E-96	4.22E-96	Down-Regulated
CMP21-97G8.1	1.42546569	-2.090899266	0.193674219	-10.79596074	3.60E-27	5.15E-27	Down-Regulated
CMP21-97G8.2	1.143394402	-2.265289625	0.23167461	-9.777893323	1.40E-22	1.86E-22	Down-Regulated
CMPK2	998.4660029	3.465223392	0.140156157	24.7240183	5.90E-135	4.51E-134	Up-Regulated
CMTM6	8951.758815	3.035386388	0.10849379	27.97751279	3.05E-172	4.33E-171	Up-Regulated
CMTM7	4306.608192	4.517460588	0.125637575	35.95628607	4.04E-283	6.02E-281	Up-Regulated
CMYA5	1844.782909	-5.462997261	0.152465585	-35.83101895	3.63E-281	4.71E-279	Down-Regulated
CNFN	352.8370983	5.224706111	0.175009291	29.85387843	7.82E-196	1.59E-194	Up-Regulated
CNGA1	47.48311539	3.247235065	0.21103097	15.38748109	1.99E-53	4.28E-53	Up-Regulated
CNGA2	1.081810115	2.592598398	0.783416904	3.30934702	0.000935139	0.000943168	Up-Regulated
CNGB1	85.25419797	7.47827557	0.271780696	27.51584523	1.13E-166	1.49E-165	Up-Regulated
CNIH2	191.7644326	3.329690072	0.151459764	21.98399085	4.10E-107	2.01E-106	Up-Regulated
CNKSR1	1535.226561	2.575368254	0.098702516	26.09222486	4.47E-150	4.50E-149	Up-Regulated
CNN1	1208.816824	-2.724011495	0.194711274	-13.99000394	1.79E-44	3.36E-44	Down-Regulated
CNN2P8	2.39703644	3.848063279	0.507344485	7.584714901	3.33E-14	3.85E-14	Up-Regulated
CNNM1	102.4219865	-2.969199029	0.220626092	-13.45805929	2.76E-41	4.90E-41	Down-Regulated
CNR1	135.266795	-3.280263219	0.215375538	-15.23043537	2.22E-52	4.71E-52	Down-Regulated
CNRIP1	572.1490719	-3.09965517	0.125885389	-24.62283508	7.19E-134	5.39E-133	Down-Regulated
CNTD2	107.9092614	2.013749717	0.190247091	10.58491729	3.50E-26	4.95E-26	Up-Regulated
CNTN1	876.6822128	-2.521307624	0.180646478	-13.95713687	2.85E-44	5.31E-44	Down-Regulated
CNTN5	49.38378417	3.556277578	0.229421965	15.50103357	3.41E-54	7.44E-54	Up-Regulated
CNTNAP1	739.6534271	-3.155620988	0.110722986	-28.50014351	1.17E-178	1.82E-177	Down-Regulated
CNTNAP5	6.493204019	4.754165048	0.487313338	9.755868914	1.74E-22	2.31E-22	Up-Regulated
COA6	1073.717943	2.255638898	0.095938982	23.51118244	3.13E-122	1.95E-121	Up-Regulated
COBL	958.5831325	2.004761052	0.135032288	14.84653105	7.33E-50	1.49E-49	Up-Regulated
COCH	153.1126075	2.154505635	0.218827349	9.84568723	7.15E-23	9.56E-23	Up-Regulated
COL10A1	1132.872165	4.440878042	0.237417929	18.70489754	4.52E-78	1.40E-77	Up-Regulated
COL11A1	2226.029344	4.208500079	0.258744424	16.26508512	1.75E-59	4.14E-59	Up-Regulated
COL13A1	426.1256054	2.725890205	0.184647271	14.76268879	2.55E-49	5.15E-49	Up-Regulated
COL14A1	2681.739071	-3.168970604	0.166249163	-19.06157334	5.27E-81	1.71E-80	Down-Regulated
COL16A1	5907.07322	-4.119961045	0.149335174	-27.58868482	1.52E-167	2.02E-166	Down-Regulated
COL20A1	9.837127697	-2.14151191	0.22101007	-9.689657642	3.34E-22	4.40E-22	Down-Regulated
COL21A1	92.86646509	-3.182254397	0.191767567	-16.5943306	7.66E-62	1.87E-61	Down-Regulated
COL22A1	305.5438375	2.51302788	0.229904548	10.93074454	8.22E-28	1.19E-27	Up-Regulated
COL23A1	685.0607582	5.090352678	0.186951577	27.22818791	3.01E-163	3.79E-162	Up-Regulated
COL24A1	149.8589478	-2.351903268	0.199228974	-11.80502624	3.68E-32	5.68E-32	Down-Regulated
COL26A1	532.9127432	3.832999155	0.222913172	17.19503212	2.89E-66	7.52E-66	Up-Regulated
COL27A1	2147.480455	-3.037841853	0.14434137	-21.04623125	2.48E-98	1.06E-97	Down-Regulated
COL4A2-AS1	2.283755235	-2.315831396	0.153832325	-15.05425725	3.24E-51	6.74E-51	Down-Regulated
COL4A2-AS2	1.923932786	-2.408715656	0.205621982	-11.71429062	1.08E-31	1.65E-31	Down-Regulated
COL4A3	191.3677189	-4.162261609	0.209830956	-19.83626098	1.45E-87	5.18E-87	Down-Regulated
COL4A4	190.5035882	-2.823038525	0.163317118	-17.28562541	6.04E-67	1.58E-66	Down-Regulated
COL4A6	422.8519441	-3.669317874	0.177724199	-20.64613536	1.06E-94	4.26E-94	Down-Regulated
COL6A4P1	14.0145728	2.510296594	0.20605871	12.18243379	3.86E-34	6.13E-34	Up-Regulated
COL6A4P2	114.7922193	-3.902255969	0.19256999	-20.26409184	2.67E-91	1.02E-90	Down-Regulated
COL6A5	23.18965637	2.850870971	0.268805125	10.60571658	2.80E-26	3.96E-26	Up-Regulated
COL9A1	405.1981024	6.473526455	0.280478657	23.08028186	7.31E-118	4.21E-117	Up-Regulated
COL9A2	2198.197519	4.477021873	0.177242296	25.25933133	8.94E-141	7.65E-140	Up-Regulated
COLEC10	5.023917528	4.095036	0.27809143	14.72550231	4.42E-49	8.91E-49	Up-Regulated
COLEC11	628.8653282	-2.202159251	0.245165551	-8.982335574	2.65E-19	3.34E-19	Down-Regulated
COMMD3-BMI1	462.2108159	2.500079712	0.097832948	25.55457804	4.88E-144	4.39E-143	Up-Regulated
COMP	2083.121578	5.690203482	0.270463242	21.0387313	2.90E-98	1.24E-97	Up-Regulated
COPE	9764.117209	2.068749397	0.088977653	23.25021313	1.42E-119	8.43E-119	Up-Regulated
CORO1A	1883.546811	2.076478962	0.134530838	15.43496633	9.53E-54	2.06E-53	Up-Regulated
CORO6	173.268702	-3.863216779	0.142135544	-27.17980784	1.13E-162	1.40E-161	Down-Regulated
COX5A	5851.491822	2.791988065	0.107270855	26.02746173	2.42E-149	2.39E-148	Up-Regulated
COX5B	12449.28099	2.633257108	0.103091344	25.54295063	6.58E-144	5.89E-143	Up-Regulated
COX6A1	11312.49717	2.357111353	0.099149849	23.77322173	6.32E-125	4.10E-124	Up-Regulated
COX6A1P2	67.92577532	2.438980822	0.129814838	18.78815128	9.44E-79	2.96E-78	Up-Regulated
COX6B1	12909.60526	2.730381066	0.110868915	24.62711094	6.47E-134	4.85E-133	Up-Regulated
COX6B1P5	0.508470293	-2.075495647	0.26646427	-7.789020444	6.75E-15	7.90E-15	Down-Regulated
COX7A1	206.709443	-2.668500227	0.141341345	-18.87982759	1.67E-79	5.29E-79	Down-Regulated
COX7A2	5849.595343	2.121888132	0.1133529	18.71931048	3.45E-78	1.07E-77	Up-Regulated
COX7A2P1	1.182732489	-2.212965568	0.207979553	-10.64030351	1.93E-26	2.74E-26	Down-Regulated
COX7B	6689.028255	2.67886837	0.110297076	24.28775514	2.64E-130	1.88E-129	Up-Regulated
COX7B2	8.765345147	5.62142391	0.816513415	6.884668156	5.79E-12	6.45E-12	Up-Regulated
COX8A	9672.086637	2.164728793	0.102494103	21.12052042	5.15E-99	2.23E-98	Up-Regulated
COX8C	19.85597271	3.711776633	0.373709006	9.932264348	3.01E-23	4.05E-23	Up-Regulated
CP	17316.99085	6.587373427	0.197102757	33.42101112	6.79E-245	3.34E-243	Up-Regulated
CPA1	65.51931291	-2.158912148	0.253301814	-8.523082069	1.55E-17	1.90E-17	Down-Regulated
CPA4	108.9264798	4.203432643	0.212376438	19.79236817	3.46E-87	1.23E-86	Up-Regulated
CPA5	12.44190179	3.894457647	0.261887761	14.87071265	5.11E-50	1.04E-49	Up-Regulated
CPEB1	181.8138053	-3.32783858	0.190459078	-17.47272232	2.31E-68	6.16E-68	Down-Regulated
CPEB1-AS1	19.37835165	-4.303679892	0.196116329	-21.94452606	9.77E-107	4.75E-106	Down-Regulated
CPEB2-AS1	1.612997664	-2.575391503	0.175452569	-14.67856252	8.84E-49	1.77E-48	Down-Regulated
CPED1	911.0851533	-4.060242475	0.14313196	-28.36712698	5.15E-177	7.82E-176	Down-Regulated
CPHL1P	2.950731257	2.194333507	0.26495702	8.281847028	1.21E-16	1.46E-16	Up-Regulated
CPLX2	531.1500714	5.240398368	0.305375235	17.16052176	5.24E-66	1.36E-65	Up-Regulated
CPNE4	92.57022144	4.142120627	0.2466676	16.7923174	2.78E-63	6.93E-63	Up-Regulated
CPSF1P1	60.38149589	3.066750434	0.185449894	16.53681419	1.99E-61	4.85E-61	Up-Regulated
CPXCR1	1.072830525	2.568481056	0.49704897	5.167460771	2.37E-07	2.48E-07	Up-Regulated
CPZ	2804.962868	-2.952002889	0.155614994	-18.969913	3.02E-80	9.69E-80	Down-Regulated
CR1L	19.28264161	5.315116929	0.287392896	18.49425302	2.30E-76	6.90E-76	Up-Regulated
CR2	63.02057854	3.620126867	0.245269537	14.75979004	2.66E-49	5.38E-49	Up-Regulated
CRABP1	4693.854141	9.204448599	0.295929168	31.10355316	2.16E-212	5.87E-211	Up-Regulated
CRACR2B	1336.243314	2.839380047	0.140847019	20.15931946	2.23E-90	8.33E-90	Up-Regulated
CRB2	1183.325175	5.219655382	0.182695297	28.57027783	1.57E-179	2.48E-178	Up-Regulated
CRCT1	1.575058816	-2.997795099	0.448772868	-6.67998293	2.39E-11	2.64E-11	Down-Regulated
CREBZF	2806.317647	-2.226537361	0.084297312	-26.41291059	9.74E-154	1.06E-152	Down-Regulated
CRHBP	23.03293197	-3.02903771	0.164310827	-18.43480294	6.91E-76	2.06E-75	Down-Regulated
CRIP1	10198.37885	4.738536993	0.167765523	28.24499878	1.64E-175	2.43E-174	Up-Regulated
CRIP2	13476.33585	2.802576291	0.115256379	24.31601897	1.33E-130	9.49E-130	Up-Regulated
CRIPAK	597.7894113	-2.224914888	0.109607851	-20.2988643	1.32E-91	5.03E-91	Down-Regulated
CRISP1	1.052509823	2.53884909	0.478986802	5.300457296	1.16E-07	1.21E-07	Up-Regulated
CRISP3	223.2367246	4.155947113	0.337571183	12.31132076	7.87E-35	1.26E-34	Up-Regulated
CRISPLD2	3092.054973	-2.640824411	0.189473759	-13.93767889	3.74E-44	6.96E-44	Down-Regulated
CRLF2	1.193818332	2.051450284	0.357867202	5.732434474	9.90E-09	1.05E-08	Up-Regulated
CROCCP3	283.0750261	-3.04675173	0.109028052	-27.94465905	7.65E-172	1.08E-170	Down-Regulated
CRP	5.406009512	-5.062370319	0.306712808	-16.50524591	3.36E-61	8.14E-61	Down-Regulated
CRTAC1	1698.594142	5.108593342	0.22434749	22.77089595	8.91E-115	4.91E-114	Up-Regulated
CRTAM	30.78762235	3.059522715	0.202869264	15.08125312	2.15E-51	4.50E-51	Up-Regulated
CRTC3-AS1	10.3480305	2.61767876	0.155548232	16.82872713	1.50E-63	3.76E-63	Up-Regulated
CRY2	1703.306742	-2.231132879	0.082972307	-26.890091	2.87E-159	3.41E-158	Down-Regulated
CRYAA	3.098247469	3.059346007	0.487626897	6.273948436	3.52E-10	3.82E-10	Up-Regulated
CRYBB1	29.51099705	2.313968291	0.149190328	15.51017631	2.96E-54	6.46E-54	Up-Regulated
CRYBB3	10.81128799	2.306531896	0.196419001	11.74291634	7.68E-32	1.18E-31	Up-Regulated
CRYGB	3.725613879	4.456482002	0.479834563	9.287538558	1.58E-20	2.03E-20	Up-Regulated
CRYGC	11.37285653	5.831697589	0.444644517	13.1154155	2.69E-39	4.63E-39	Up-Regulated
CRYGEP	33.35560767	3.15857722	0.432146334	7.309045501	2.69E-13	3.07E-13	Up-Regulated
CRYM	27.48396148	2.044221467	0.254652959	8.027479745	9.95E-16	1.18E-15	Up-Regulated
CRYZP1	10.52988423	-2.16181467	0.120400127	-17.95525236	4.37E-72	1.23E-71	Down-Regulated
CSAG1	17.32755263	6.374083267	0.372812597	17.09728513	1.55E-65	4.00E-65	Up-Regulated
CSAG2	10.02915437	5.914152329	0.409057389	14.45800145	2.23E-47	4.39E-47	Up-Regulated
CSAG3	60.72772997	8.151729256	0.364819052	22.34458206	1.36E-110	7.11E-110	Up-Regulated
CSAG4	1.761822033	3.395483431	0.463791146	7.321147584	2.46E-13	2.80E-13	Up-Regulated
CSDC2	2055.456255	-5.515682072	0.172596686	-31.95705672	4.31E-224	1.43E-222	Down-Regulated
CSF1R	2503.425049	2.035109069	0.156797083	12.97925335	1.60E-38	2.73E-38	Up-Regulated
CSF2	2.041593881	3.517527218	0.334282545	10.5226171	6.80E-26	9.56E-26	Up-Regulated
CSF2RA	212.1983811	2.54605332	0.153803077	16.55398169	1.50E-61	3.66E-61	Up-Regulated
CSGALNACT1	560.0273765	-3.580562167	0.114877604	-31.16849632	2.85E-213	7.86E-212	Down-Regulated
CSH2	2.564664838	3.671707781	0.376839375	9.743429226	1.97E-22	2.61E-22	Up-Regulated
CSMD2	196.7682648	3.797608279	0.201112759	18.88298034	1.57E-79	4.99E-79	Up-Regulated
CSN2	0.835095087	2.129169725	0.671113833	3.172591028	0.001510852	0.001521519	Up-Regulated
CSPG4P11	208.8482883	-3.328720918	0.151248972	-22.00822171	2.40E-107	1.18E-106	Down-Regulated
CSPG4P12	727.632322	-3.721590706	0.107713967	-34.55067905	1.39E-261	9.79E-260	Down-Regulated
CSPG4P13	18.30704589	-2.306102573	0.183074313	-12.59653821	2.21E-36	3.62E-36	Down-Regulated
CSPG4P5	48.57770666	-4.787356084	0.262399877	-18.24450585	2.29E-74	6.69E-74	Down-Regulated
CSPG5	362.6270634	4.944183474	0.14259856	34.67204356	2.08E-263	1.54E-261	Up-Regulated
CST1	464.6540221	10.59627448	0.347712739	30.47421995	5.72E-204	1.36E-202	Up-Regulated
CST2	44.74145829	7.447698538	0.355901846	20.92627114	3.09E-97	1.29E-96	Up-Regulated
CST4	17.37409663	6.64067611	0.362072921	18.34071459	3.92E-75	1.16E-74	Up-Regulated
CST5	84.95149308	8.800654441	0.378940999	23.22433959	2.59E-119	1.53E-118	Up-Regulated
CST6	201.6179007	4.00613269	0.193538149	20.69944713	3.50E-95	1.42E-94	Up-Regulated
CST7	242.8304159	2.76709121	0.177817232	15.56143449	1.33E-54	2.92E-54	Up-Regulated
CST9	9.744229188	5.740528764	0.40853952	14.05134261	7.56E-45	1.42E-44	Up-Regulated
CST9L	0.917239345	2.126098777	0.500112101	4.251244417	2.13E-05	2.18E-05	Up-Regulated
CSTF3-AS1	5.583623806	3.997639882	0.264258008	15.12779089	1.06E-51	2.23E-51	Up-Regulated
CSTL1	2.165249257	3.252884375	0.325838103	9.983130709	1.81E-23	2.44E-23	Up-Regulated
CT45A1	222.2949817	12.49737992	0.603008862	20.72503525	2.06E-95	8.37E-95	Up-Regulated
CT45A10	78.26403333	11.386961	0.505985809	22.50450662	3.75E-112	2.00E-111	Up-Regulated
CT45A2	2.666568992	4.036880537	0.700589464	5.762119961	8.31E-09	8.84E-09	Up-Regulated
CT45A3	126.5567856	13.58259307	0.542834891	25.02159183	3.56E-138	2.90E-137	Up-Regulated
CT45A5	198.8115922	9.273485364	0.500031655	18.54579661	8.82E-77	2.66E-76	Up-Regulated
CT45A7	4.327444453	4.635131287	0.625981243	7.404584949	1.32E-13	1.51E-13	Up-Regulated
CT45A8	3.535024257	4.241932244	0.759320169	5.586486986	2.32E-08	2.45E-08	Up-Regulated
CT45A9	4.238227628	4.50416501	0.827244024	5.444783978	5.19E-08	5.46E-08	Up-Regulated
CT55	6.139718724	2.410078466	0.31714391	7.599321284	2.98E-14	3.45E-14	Up-Regulated
CT62	8.210558111	3.994449729	0.280111245	14.26022624	3.87E-46	7.45E-46	Up-Regulated
CTA-126B4.7	2.282433811	3.638859511	0.315715914	11.5257399	9.79E-31	1.48E-30	Up-Regulated
CTA-221G9.12	41.35685904	5.768396221	0.238122882	24.22445152	1.23E-129	8.65E-129	Up-Regulated
CTA-221G9.7	1.999176898	2.056289102	0.282023232	7.291204648	3.07E-13	3.50E-13	Up-Regulated
CTA-243E7.1	32.66610302	2.027806357	0.143067731	14.17375074	1.33E-45	2.54E-45	Up-Regulated
CTA-243E7.3	1.555880658	2.638043535	0.272760376	9.671652368	3.98E-22	5.24E-22	Up-Regulated
CTA-243E7.4	2.814160292	2.028121173	0.233730217	8.677188595	4.06E-18	5.01E-18	Up-Regulated
CTA-268H5.14	13.20447929	-4.826374633	0.16973792	-28.4342747	7.63E-178	1.17E-176	Down-Regulated
CTA-276F8.1	33.20857575	-2.156922885	0.120112527	-17.95751809	4.19E-72	1.18E-71	Down-Regulated
CTA-280A3.2	5.603691564	4.775207831	0.401542381	11.89216394	1.30E-32	2.02E-32	Up-Regulated
CTA-299D3.8	1.693387541	-3.791777066	0.250323633	-15.14749932	7.87E-52	1.66E-51	Down-Regulated
CTA-305I2.1	7.404628593	3.685348725	0.222731383	16.5461583	1.71E-61	4.16E-61	Up-Regulated
CTA-363E19.2	22.83148709	-3.337905995	0.114369192	-29.18535955	2.97E-187	5.21E-186	Down-Regulated
CTA-363E6.1	5.009653564	4.818117812	0.319936332	15.05961446	2.99E-51	6.22E-51	Up-Regulated
CTA-363E6.2	15.45012497	6.175932347	0.303530135	20.34701547	4.93E-92	1.90E-91	Up-Regulated
CTA-363E6.3	2.00241284	3.636703224	0.315646762	11.52143364	1.03E-30	1.56E-30	Up-Regulated
CTA-363E6.6	2.233599597	2.085911781	0.308670178	6.757736675	1.40E-11	1.55E-11	Up-Regulated
CTA-363E6.7	49.18848892	4.860280367	0.6778629	7.170004979	7.50E-13	8.48E-13	Up-Regulated
CTA-384D8.34	6.841095767	3.525977144	0.266594153	13.22601077	6.21E-40	1.08E-39	Up-Regulated
CTA-384D8.35	19.70429299	4.192200351	0.241281409	17.37473423	1.28E-67	3.38E-67	Up-Regulated
CTA-390C10.10	95.59164729	-2.069853221	0.138484615	-14.94644888	1.64E-50	3.38E-50	Down-Regulated
CTA-397H3.3	1.176224447	2.352134146	0.284329492	8.272564793	1.31E-16	1.58E-16	Up-Regulated
CTA-398F10.2	1.207278849	2.728994158	0.352961267	7.731709997	1.06E-14	1.24E-14	Up-Regulated
CTA-520D8.2	0.214575261	-2.036887041	0.581578148	-3.502344522	0.000461183	0.000466178	Down-Regulated
CTA-989H11.1	20.28634452	2.393242054	0.140020327	17.09210444	1.70E-65	4.37E-65	Up-Regulated
CTA-992D9.8	1.123390351	-3.634530696	0.223964999	-16.22811919	3.19E-59	7.53E-59	Down-Regulated
CTAG1A	97.69265494	7.537184503	0.65415808	11.52196194	1.02E-30	1.55E-30	Up-Regulated
CTAG1B	24.33687427	5.001898703	0.518739529	9.642409008	5.29E-22	6.96E-22	Up-Regulated
CTAG2	22.56244023	4.108224028	0.745529665	5.510476938	3.58E-08	3.77E-08	Up-Regulated
CTAGE6	3.454921333	-2.09208115	0.431749574	-4.845589379	1.26E-06	1.31E-06	Down-Regulated
CTB-102L5.4	62.13720614	2.197953574	0.188001745	11.69113389	1.41E-31	2.16E-31	Up-Regulated
CTB-102L5.7	20.40530268	3.117774638	0.164450451	18.95874786	3.74E-80	1.20E-79	Up-Regulated
CTB-12A17.2	12.08851608	-5.611897019	0.181274273	-30.95804451	1.98E-210	5.18E-209	Down-Regulated
CTB-12O2.1	13.64864322	-3.150505067	0.229184996	-13.74655896	5.34E-43	9.75E-43	Down-Regulated
CTB-138E5.1	1.649063592	3.16905814	0.315023737	10.05974396	8.32E-24	1.13E-23	Up-Regulated
CTB-139P11.2	6.802485877	4.418780233	0.26020651	16.98182044	1.12E-64	2.84E-64	Up-Regulated
CTB-147C22.3	1.358833681	2.960893624	0.395603462	7.484498759	7.18E-14	8.26E-14	Up-Regulated
CTB-147C22.6	2.005495573	3.580119749	0.32267304	11.09519329	1.32E-28	1.94E-28	Up-Regulated
CTB-147C22.8	3.780460689	4.42219773	0.306758688	14.4158842	4.11E-47	8.05E-47	Up-Regulated
CTB-147C22.9	1.778044541	3.393743336	0.294378566	11.52850014	9.48E-31	1.43E-30	Up-Regulated
CTB-14A14.2	1.224938976	2.73281182	0.366346995	7.45962668	8.68E-14	9.97E-14	Up-Regulated
CTB-158D10.3	16.19270537	4.384672912	0.361683596	12.12295211	7.98E-34	1.26E-33	Up-Regulated
CTB-167G5.6	1.154619717	2.316120575	0.591183835	3.917767093	8.94E-05	9.08E-05	Up-Regulated
CTB-167G5.7	2.989909486	-3.863076877	0.179544637	-21.51596924	1.10E-102	5.04E-102	Down-Regulated
CTB-171A8.1	55.06304529	3.620900948	0.184329405	19.64364258	6.55E-86	2.28E-85	Up-Regulated
CTB-175E5.7	1.744321528	2.985432468	0.281773285	10.59515798	3.14E-26	4.44E-26	Up-Regulated
CTB-178M22.2	14.20358923	3.059906441	0.185283869	16.5146942	2.88E-61	6.97E-61	Up-Regulated
CTB-181H17.1	10.73988853	2.240632924	0.16236724	13.79978455	2.56E-43	4.70E-43	Up-Regulated
CTB-186G2.1	6.164049457	4.639609814	0.324647099	14.29124065	2.48E-46	4.79E-46	Up-Regulated
CTB-191K22.5	75.78325797	6.044337231	0.575091303	10.51022195	7.75E-26	1.09E-25	Up-Regulated
CTB-1I21.1	1.790141027	3.392092726	0.668050181	5.077601689	3.82E-07	3.98E-07	Up-Regulated
CTB-25B13.9	1.567869539	-2.336530146	0.188499014	-12.3954502	2.77E-35	4.47E-35	Down-Regulated
CTB-26E19.1	0.895118309	2.176492987	0.344965543	6.309305468	2.80E-10	3.04E-10	Up-Regulated
CTB-31O20.4	89.09822932	-2.517581253	0.110031881	-22.88047089	7.27E-116	4.07E-115	Down-Regulated
CTB-31O20.6	8.526584202	-7.553083578	0.317331425	-23.80187711	3.19E-125	2.08E-124	Down-Regulated
CTB-33G10.1	11.85909378	-2.520532964	0.142143538	-17.7323078	2.36E-70	6.48E-70	Down-Regulated
CTB-33G10.11	6.205060165	5.221141505	0.761172354	6.859342013	6.92E-12	7.69E-12	Up-Regulated
CTB-35F21.1	1.870870953	3.416463304	0.296890429	11.50748887	1.21E-30	1.83E-30	Up-Regulated
CTB-35F21.3	3.63421361	4.168290553	0.30753326	13.5539504	7.51E-42	1.35E-41	Up-Regulated
CTB-3M24.1	2.105836721	3.562113049	0.367671053	9.688315196	3.38E-22	4.46E-22	Up-Regulated
CTB-41I6.1	8.295358322	4.964734707	0.261727141	18.96912446	3.07E-80	9.83E-80	Up-Regulated
CTB-41I6.2	9.587017164	4.369123056	0.245812601	17.77420297	1.12E-70	3.09E-70	Up-Regulated
CTB-46B19.1	1.071413062	2.063874879	0.262259127	7.86960173	3.56E-15	4.18E-15	Up-Regulated
CTB-50L17.14	179.4460802	-6.701643671	0.190331954	-35.21029192	1.39E-271	1.25E-269	Down-Regulated
CTB-50L17.8	89.90690688	-2.517350509	0.104454036	-24.10007898	2.49E-128	1.72E-127	Down-Regulated
CTB-50L17.9	13.06162972	-3.44141368	0.115902318	-29.69236275	9.64E-194	1.88E-192	Down-Regulated
CTB-52I2.4	29.67508376	2.5481328	0.159496045	15.97615041	1.87E-57	4.30E-57	Up-Regulated
CTB-54O9.9	5.905100125	2.088294339	0.187011324	11.16667317	5.94E-29	8.73E-29	Up-Regulated
CTB-55B8.1	2.912809498	2.770320596	0.255254148	10.8531854	1.93E-27	2.77E-27	Up-Regulated
CTB-55O6.10	2.035080376	2.504560135	0.266264763	9.406277069	5.14E-21	6.66E-21	Up-Regulated
CTB-55O6.13	2.821556925	3.155260294	0.277910928	11.35349487	7.13E-30	1.06E-29	Up-Regulated
CTB-55O6.4	1.882421497	2.220877751	0.394022175	5.636428335	1.74E-08	1.84E-08	Up-Regulated
CTB-55O6.8	897.5473347	4.545444966	0.15322012	29.66611024	2.10E-193	4.08E-192	Up-Regulated
CTB-59C6.3	14.44594671	2.350564897	0.373079916	6.300432684	2.97E-10	3.22E-10	Up-Regulated
CTB-60B18.18	5.511010786	3.494552634	0.286202573	12.21006715	2.75E-34	4.38E-34	Up-Regulated
CTB-60B18.6	1.967452948	3.363489877	0.491698022	6.840560113	7.89E-12	8.77E-12	Up-Regulated
CTB-78O21.1	1.567805476	-2.935088685	0.193278995	-15.18576133	4.39E-52	9.29E-52	Down-Regulated
CTB-83J4.2	1.435259516	2.16089043	0.34207405	6.317025303	2.67E-10	2.90E-10	Up-Regulated
CTB-91J4.1	10.73792048	3.527879099	0.314995887	11.19976242	4.09E-29	6.02E-29	Up-Regulated
CTB-92J24.2	57.82052709	2.714055832	0.133247636	20.36851022	3.18E-92	1.23E-91	Up-Regulated
CTB-92J24.3	12.97030111	-2.986926321	0.184585844	-16.18177349	6.78E-59	1.59E-58	Down-Regulated
CTB-95D12.1	17.0088745	6.214884025	0.368604103	16.86059373	8.77E-64	2.20E-63	Up-Regulated
CTB-99A3.1	0.935436763	2.528865857	0.56796733	4.452484714	8.49E-06	8.72E-06	Up-Regulated
CTBP2P5	0.176110366	-2.07142325	0.724687514	-2.858367518	0.004258269	0.004273248	Down-Regulated
CTC-231O11.1	17.57702398	2.088210236	0.199088897	10.48883324	9.72E-26	1.36E-25	Up-Regulated
CTC-244M17.1	0.736564776	2.08569101	0.303195751	6.879024538	6.03E-12	6.71E-12	Up-Regulated
CTC-246B18.8	71.12056422	3.65191953	0.182954845	19.96076969	1.21E-88	4.42E-88	Up-Regulated
CTC-250I14.3	127.2433111	6.146756784	0.213807986	28.74895783	9.33E-182	1.51E-180	Up-Regulated
CTC-250I14.6	13.56148786	2.31714102	0.340971899	6.79569498	1.08E-11	1.20E-11	Up-Regulated
CTC-255N20.1	1.73565378	-3.99302088	0.187485987	-21.29770302	1.19E-100	5.29E-100	Down-Regulated
CTC-260E6.4	227.9488441	4.17829213	0.1492798	27.98966851	2.17E-172	3.09E-171	Up-Regulated
CTC-260E6.6	89.98203331	2.963495223	0.172554283	17.17427798	4.14E-66	1.07E-65	Up-Regulated
CTC-268N12.2	1.501715665	-2.149977045	0.172295051	-12.47846084	9.79E-36	1.60E-35	Down-Regulated
CTC-270D5.1	18.87159964	4.013148452	0.289539202	13.86046667	1.10E-43	2.03E-43	Up-Regulated
CTC-273B12.10	4.218979766	4.013907982	0.263036992	15.25986115	1.42E-52	3.01E-52	Up-Regulated
CTC-281F24.3	2.088858928	2.062531024	0.30659545	6.727206896	1.73E-11	1.91E-11	Up-Regulated
CTC-296K1.3	0.830673331	-2.546988558	0.271731425	-9.373183682	7.04E-21	9.11E-21	Down-Regulated
CTC-296K1.4	1.506485163	-3.061250273	0.309606385	-9.887555365	4.71E-23	6.31E-23	Down-Regulated
CTC-301O7.4	22.00734587	-2.896952488	0.136429185	-21.23411121	4.62E-100	2.03E-99	Down-Regulated
CTC-308K20.3	12.4842953	2.437074212	0.158065601	15.41811882	1.24E-53	2.67E-53	Up-Regulated
CTC-325J23.2	0.76443539	-2.022937254	0.19862733	-10.18458668	2.32E-24	3.18E-24	Down-Regulated
CTC-327F10.4	1.881420892	3.158526656	0.39280476	8.040958204	8.91E-16	1.06E-15	Up-Regulated
CTC-327F10.5	3.072685384	3.987469575	0.389836098	10.22857965	1.48E-24	2.03E-24	Up-Regulated
CTC-338M12.1	1.203585972	-3.734366467	0.203450695	-18.35514233	3.00E-75	8.88E-75	Down-Regulated
CTC-339O9.1	2.566784224	3.733457218	0.39500383	9.451698778	3.33E-21	4.34E-21	Up-Regulated
CTC-340A15.2	1.153971575	-3.762114742	0.370560383	-10.15250122	3.23E-24	4.41E-24	Down-Regulated
CTC-360G5.8	24.05468734	6.185869439	0.615256431	10.05413212	8.81E-24	1.19E-23	Up-Regulated
CTC-366B18.2	23.7631222	4.975630786	0.242131636	20.54927998	7.81E-94	3.10E-93	Up-Regulated
CTC-366B18.4	23.42100077	-2.457777192	0.110818717	-22.17835804	5.56E-109	2.82E-108	Down-Regulated
CTC-378H22.1	2.767057023	2.862107364	0.263162872	10.87580229	1.50E-27	2.16E-27	Up-Regulated
CTC-378H22.2	6.711257544	2.802295559	0.209966255	13.34640918	1.24E-40	2.19E-40	Up-Regulated
CTC-420A11.2	1.084421722	2.270927852	0.600795241	3.779869904	0.00015691	0.000159206	Up-Regulated
CTC-425O23.2	33.80706316	-2.178085788	0.160641232	-13.55869698	7.04E-42	1.26E-41	Down-Regulated
CTC-428G20.6	15.42046489	2.491895201	0.127753701	19.50546381	9.87E-85	3.39E-84	Up-Regulated
CTC-428H11.2	27.56806198	-3.57356084	0.122906848	-29.07535984	7.36E-186	1.27E-184	Down-Regulated
CTC-429P9.4	35.46014347	2.15903658	0.421885867	5.117584519	3.09E-07	3.23E-07	Up-Regulated
CTC-436P18.4	1.435817356	-2.406471932	0.195933287	-12.28209853	1.13E-34	1.81E-34	Down-Regulated
CTC-439O9.1	40.01855955	-6.155829763	0.184170364	-33.42464896	6.01E-245	2.97E-243	Down-Regulated
CTC-441N14.1	1.286862423	2.526134218	0.407365615	6.201147382	5.61E-10	6.05E-10	Up-Regulated
CTC-441N14.2	2.728321606	2.813572969	0.342527351	8.214155635	2.14E-16	2.56E-16	Up-Regulated
CTC-447K7.1	0.891344392	2.456339412	0.365982508	6.711630624	1.92E-11	2.13E-11	Up-Regulated
CTC-450M9.1	1.127681179	2.451449674	0.278655817	8.797410741	1.40E-18	1.74E-18	Up-Regulated
CTC-455F18.1	3.328313332	3.021996677	0.354101803	8.534259514	1.41E-17	1.73E-17	Up-Regulated
CTC-457E21.1	3.375000591	-2.622907948	0.189874935	-13.81387147	2.10E-43	3.87E-43	Down-Regulated
CTC-457E21.9	1.161218627	2.445001303	0.322670017	7.577404691	3.53E-14	4.07E-14	Up-Regulated
CTC-458A3.1	0.733198028	2.00637504	0.381539652	5.258627855	1.45E-07	1.52E-07	Up-Regulated
CTC-479C5.10	131.3423353	-2.476057662	0.104080717	-23.78978287	4.26E-125	2.77E-124	Down-Regulated
CTC-480C2.1	7.053110748	5.438498338	0.405452492	13.41340464	5.05E-41	8.93E-41	Up-Regulated
CTC-482H14.5	1.246969444	2.547834544	0.308166516	8.267720258	1.37E-16	1.64E-16	Up-Regulated
CTC-490E21.11	48.82973708	-2.639051215	0.122233358	-21.59027002	2.22E-103	1.02E-102	Down-Regulated
CTC-492K19.7	3.746584343	2.842164477	0.270460114	10.50862707	7.88E-26	1.11E-25	Up-Regulated
CTC-497E21.3	18.04832668	5.969788899	0.305224446	19.55868532	3.48E-85	1.20E-84	Up-Regulated
CTC-499B15.8	1.75473984	2.781904305	0.300492652	9.257811427	2.09E-20	2.67E-20	Up-Regulated
CTC-499J9.1	5.48963761	3.040080186	0.286754363	10.60168763	2.93E-26	4.14E-26	Up-Regulated
CTC-501O10.1	23.65631343	4.296737358	0.243760366	17.62689079	1.53E-69	4.16E-69	Up-Regulated
CTC-506B8.1	2.164926157	-2.1211097	0.19009446	-11.15818789	6.53E-29	9.60E-29	Down-Regulated
CTC-510F12.3	3.061270643	-2.508522849	0.137503442	-18.24334581	2.34E-74	6.84E-74	Down-Regulated
CTC-510F12.6	353.1565925	2.029175157	0.268673401	7.552571809	4.27E-14	4.92E-14	Up-Regulated
CTC-513N18.6	12.71119027	5.560842405	0.318208854	17.47544841	2.20E-68	5.88E-68	Up-Regulated
CTC-518B2.9	3.968960822	2.778544593	0.275775005	10.07540403	7.10E-24	9.64E-24	Up-Regulated
CTC-523E23.1	36.30630513	2.633001762	0.187867446	14.01521029	1.26E-44	2.36E-44	Up-Regulated
CTC-523E23.11	20.40017638	2.886656121	0.177846917	16.23112826	3.04E-59	7.17E-59	Up-Regulated
CTC-523E23.4	17.43405262	2.258294617	0.209438274	10.78262616	4.16E-27	5.94E-27	Up-Regulated
CTC-524C5.2	256.2874086	-2.650207328	0.111074061	-23.85982194	8.01E-126	5.30E-125	Down-Regulated
CTC-525D6.1	0.824853236	2.162449073	0.543833255	3.97630901	7.00E-05	7.12E-05	Up-Regulated
CTC-526N19.1	76.5093986	2.089691702	0.207241933	10.08334402	6.55E-24	8.90E-24	Up-Regulated
CTC-527H23.3	0.973835972	2.206275817	0.278424159	7.924153643	2.30E-15	2.71E-15	Up-Regulated
CTC-529I10.1	8.431689291	-2.495699905	0.114795741	-21.74035273	8.52E-105	4.04E-104	Down-Regulated
CTC-529I10.2	35.34890934	-2.669748403	0.112112679	-23.81308196	2.44E-125	1.60E-124	Down-Regulated
CTC-537E7.2	2.866679319	4.099792229	0.447091703	9.169913467	4.73E-20	6.03E-20	Up-Regulated
CTC-537E7.3	2.310457721	3.251100128	0.316906805	10.25885236	1.08E-24	1.49E-24	Up-Regulated
CTC-542B22.2	11.84590301	-2.221560372	0.111540452	-19.91708235	2.89E-88	1.05E-87	Down-Regulated
CTC-548K16.1	56.04185431	7.870735579	0.31520603	24.97013008	1.29E-137	1.05E-136	Up-Regulated
CTC-548K16.2	1.513838816	2.204299513	0.291629803	7.558553651	4.08E-14	4.70E-14	Up-Regulated
CTC-548K16.6	11.2730031	2.164700493	0.16595275	13.04407723	6.87E-39	1.17E-38	Up-Regulated
CTC-563A5.2	1.909074182	-2.516267721	0.162498867	-15.48483241	4.39E-54	9.56E-54	Down-Regulated
CTC-573N18.1	5.506839973	4.329348685	0.318814451	13.5795246	5.30E-42	9.53E-42	Up-Regulated
CTC-575I10.1	0.445112368	-2.638194988	0.40500519	-6.513978231	7.32E-11	8.01E-11	Down-Regulated
CTC-786C10.1	14.48916625	-2.457671223	0.190028451	-12.93317505	2.92E-38	4.96E-38	Down-Regulated
CTC-820M8.1	4.016352845	2.724619787	0.259025849	10.51871771	7.08E-26	9.96E-26	Up-Regulated
CTCFL	1343.267274	9.492038498	0.266977175	35.5537454	7.27E-277	8.16E-275	Up-Regulated
CTD-2001J20.1	1.50025853	-2.103421628	0.426674337	-4.929805812	8.23E-07	8.55E-07	Down-Regulated
CTD-2003C8.2	3.0398175	2.672170501	0.312255634	8.557637422	1.15E-17	1.41E-17	Up-Regulated
CTD-2006C1.10	1.471181954	2.669917244	0.338476244	7.888049142	3.07E-15	3.61E-15	Up-Regulated
CTD-2006M22.2	40.89617867	-3.881391395	0.161125877	-24.0891871	3.25E-128	2.23E-127	Down-Regulated
CTD-2007H13.1	0.461106471	-2.318167575	0.279419472	-8.296370887	1.07E-16	1.30E-16	Down-Regulated
CTD-2008L17.1	21.03056296	2.410577849	0.220227122	10.94587184	6.95E-28	1.01E-27	Up-Regulated
CTD-2008P7.8	28.41864782	5.378361307	0.342183527	15.71776805	1.14E-55	2.55E-55	Up-Regulated
CTD-2008P7.9	22.86199068	-2.54771122	0.241556046	-10.54708115	5.24E-26	7.38E-26	Down-Regulated
CTD-2010I16.1	15.19323949	-2.443990718	0.103492379	-23.61517584	2.69E-123	1.70E-122	Down-Regulated
CTD-2012I17.1	1.088259712	2.71755704	0.352602629	7.707137768	1.29E-14	1.50E-14	Up-Regulated
CTD-2012K14.5	19.59745593	-3.399033568	0.134547727	-25.26266067	8.22E-141	7.03E-140	Down-Regulated
CTD-2012K14.6	9.872462646	-2.265335908	0.123417707	-18.35503158	3.01E-75	8.90E-75	Down-Regulated
CTD-2013N17.6	98.38113866	-2.043964581	0.11480306	-17.80409502	6.57E-71	1.82E-70	Down-Regulated
CTD-2014D20.1	30.49745679	2.795587723	0.153531527	18.2085581	4.41E-74	1.29E-73	Up-Regulated
CTD-2015A6.2	1.12073581	2.730764734	0.351700425	7.764462423	8.20E-15	9.58E-15	Up-Regulated
CTD-2015H3.1	0.719608011	2.074832997	0.530258996	3.912867133	9.12E-05	9.27E-05	Up-Regulated
CTD-2015H6.3	159.231888	2.474087212	0.106971389	23.12849487	2.39E-118	1.39E-117	Up-Regulated
CTD-2016O11.1	8.014768819	5.485627595	0.349232742	15.70765549	1.34E-55	2.99E-55	Up-Regulated
CTD-2020K17.3	87.48065476	2.95416439	0.126203515	23.40794058	3.55E-121	2.17E-120	Up-Regulated
CTD-2020K17.4	68.75968313	4.540778088	0.166769139	27.22792794	3.03E-163	3.81E-162	Up-Regulated
CTD-2021H9.3	10.38691323	3.56597396	0.375229415	9.503449942	2.03E-21	2.65E-21	Up-Regulated
CTD-2022H16.2	1.93564723	3.011889394	0.465216065	6.474173229	9.53E-11	1.04E-10	Up-Regulated
CTD-2022H16.3	3.245697521	3.377867039	0.28328573	11.92388702	8.89E-33	1.38E-32	Up-Regulated
CTD-2023M8.1	1.691274652	3.241328733	0.299054902	10.83857416	2.26E-27	3.25E-27	Up-Regulated
CTD-2023N9.1	1.862381307	-3.636008347	0.362370011	-10.03396595	1.08E-23	1.46E-23	Down-Regulated
CTD-2026K11.2	1.988304968	2.269455339	0.287033988	7.906573567	2.65E-15	3.12E-15	Up-Regulated
CTD-2026K11.6	67.47090359	-2.06612106	0.137261879	-15.05240261	3.33E-51	6.93E-51	Down-Regulated
CTD-2027I19.2	16.57891916	-3.015574649	0.139464018	-21.6225998	1.10E-103	5.12E-103	Down-Regulated
CTD-2033A16.3	3.63339034	2.424139001	0.30421582	7.968484349	1.61E-15	1.90E-15	Up-Regulated
CTD-2033D15.2	32.41117486	-3.593937829	0.195307455	-18.401437	1.28E-75	3.80E-75	Down-Regulated
CTD-2033D15.3	17.9562158	-2.419449393	0.210097221	-11.51585626	1.10E-30	1.66E-30	Down-Regulated
CTD-2034I21.2	20.59870758	6.75516113	0.305415545	22.11793488	2.12E-108	1.07E-107	Up-Regulated
CTD-2034I4.2	0.649823634	-2.030934856	0.281642105	-7.211048409	5.55E-13	6.29E-13	Down-Regulated
CTD-2035E11.5	14.58911862	-2.832965573	0.151709343	-18.67363947	8.11E-78	2.49E-77	Down-Regulated
CTD-2036P10.5	16.8520501	-2.686723268	0.207953481	-12.91982831	3.48E-38	5.89E-38	Down-Regulated
CTD-2036P10.6	13.39101543	-3.687209208	0.118682488	-31.06784564	6.55E-212	1.75E-210	Down-Regulated
CTD-2044J15.1	14.39987932	-4.26868181	0.14122069	-30.22702833	1.05E-200	2.35E-199	Down-Regulated
CTD-2047H16.2	22.71013616	3.529190618	0.192469748	18.33633939	4.24E-75	1.25E-74	Up-Regulated
CTD-2054N24.2	24.05974557	-2.600134268	0.128475771	-20.23832387	4.50E-91	1.71E-90	Down-Regulated
CTD-2078B5.2	2.569630917	-2.366991917	0.185521544	-12.75858248	2.79E-37	4.67E-37	Down-Regulated
CTD-2083E4.6	8.906129504	2.231665866	0.190626385	11.70701459	1.17E-31	1.80E-31	Up-Regulated
CTD-2104P17.1	9.031124621	-5.637580878	0.181401417	-31.0779318	4.79E-212	1.29E-210	Down-Regulated
CTD-2104P17.2	1.515637522	-2.641113156	0.182971571	-14.43455477	3.14E-47	6.15E-47	Down-Regulated
CTD-2105E13.15	8.022230761	4.523640105	0.261264546	17.31440476	3.66E-67	9.63E-67	Up-Regulated
CTD-2105E13.16	1.222049847	2.704845445	0.31591455	8.561952746	1.11E-17	1.36E-17	Up-Regulated
CTD-2114J12.1	48.18977195	7.191564856	0.284937697	25.23907834	1.49E-140	1.27E-139	Up-Regulated
CTD-2116N20.1	1.407716447	2.424834015	0.275800343	8.791990572	1.47E-18	1.83E-18	Up-Regulated
CTD-2126E3.4	7.73491929	4.464172075	0.315688279	14.14107641	2.12E-45	4.03E-45	Up-Regulated
[truncated: 7,987 more rows]
