# Supplementary material for: WDR62 affects the progression of ovarian cancer by regulating the cell cycle
Source: Hereditas. 2025 May 14;162:78. doi: 10.1186/s41065-025-00444-1 (PMC12076949; doi:10.1186/s41065-025-00444-1)
Supplement: Supplementary file 4 — Supplementary Material 4 [file 41065_2025_444_MOESM4_ESM.xlsx]

## Sheet: Sheet1
hub genes
Gene symbols
ORC1
CDCA4
MAD2L1
CENPL
TYMS
CCNA2
BRI3BP
E2F2
XRCC2
BORA
CHEK1
KIFC1
RCC2
PARPBP
CDCA7
CENPN
POLQ
UBE2S
FAM136A
NCAPD2
KIF24
CIT
RMI2
FAM64A
RTKN2
DIAPH3
CTD-2510F5.4
MTFR2
ESCO2
E2F1
CKS1B
CKAP2
MSH2
NUSAP1
CENPU
C17orf53
MCM10
FAM72D
OIP5
KIF23
MCM4
CCNF
CENPK
GINS3
KNSTRN
PLK4
H2AFX
FEN1
UHRF1
E2F3
NDC1
ANLN
GSG2
CDC6
WDR62
TACC3
TIMELESS
C16orf59
FAM72B
NRAS
TUBA1B
PCNA
SHCBP1
CASC5
SSX2IP
ORC6
SGOL2
